# Supplementary material for: Precipitation and Primary Health Care Visits for Gastrointestinal Illness in Gothenburg, Sweden
Source: PLoS One. 2015 May 28;10(5):e0128487. doi: 10.1371/journal.pone.0128487 (PMC4447281; doi:10.1371/journal.pone.0128487)
Supplement: S1 Data — The file includes dates (DATUM), day of week (DOW), precipitation and the data on the daily number of GI calls and GI visits used in the analyses. GI calls and GI visits are separated by area (AWU, LWU and City of Gothenburg (GBG)) and regarding GI visits both the set ‘ICD A00-A09’ and the subset ‘A03-04 and A06-A09’ are provided, where the latter is named ‘_ICDselected’. (TXT) [file pone.0128487.s001.TXT]

Datum	DOW	Precipitation	GIcallsGBG	GIcallsAWU	GIcallsLWU	GIvisitsGBG_ICD_AOO_A09	GIvisitsGBG_ICDselected	GIvisitsAWU_AOO_A09	GIvisitsAWU_ICDselected	GIvisitsLWU_AOO_A09	GIvisitsLWU_ICDselected
2007-01-01	1	11.9				0	0	0	0	0	0
2007-01-02	2	0				2	2	1	1	1	1
2007-01-03	3	12.1				8	8	5	5	3	3
2007-01-04	4	13.1				7	7	5	5	2	2
2007-01-05	5	7.2				2	2	1	1	1	1
2007-01-06	6	4.2				0	0	0	0	0	0
2007-01-07	7	10.5				0	0	0	0	0	0
2007-01-08	1	14.4				8	8	6	6	2	2
2007-01-09	2	9.8				8	7	5	5	3	2
2007-01-10	3	21.6				6	5	4	3	2	2
2007-01-11	4	13.1				2	2	1	1	1	1
2007-01-12	5	10.3				8	8	4	4	4	4
2007-01-13	6	10.5				0	0	0	0	0	0
2007-01-14	7	0				0	0	0	0	0	0
2007-01-15	1	3.3				5	5	1	1	4	4
2007-01-16	2	0				6	6	4	4	2	2
2007-01-17	3	18.7				4	4	1	1	3	3
2007-01-18	4	0				6	6	3	3	3	3
2007-01-19	5	0				4	4	4	4	0	0
2007-01-20	6	15.6				0	0	0	0	0	0
2007-01-21	7	6.1				0	0	0	0	0	0
2007-01-22	1	0				7	7	2	2	5	5
2007-01-23	2	13.8				3	3	0	0	3	3
2007-01-24	3	0				3	3	2	2	1	1
2007-01-25	4	0				5	5	3	3	2	2
2007-01-26	5	0				1	1	0	0	1	1
2007-01-27	6	0				0	0	0	0	0	0
2007-01-28	7	6.5				0	0	0	0	0	0
2007-01-29	1	0				9	9	5	5	4	4
2007-01-30	2	1				9	9	4	4	5	5
2007-01-31	3	8.1				6	6	2	2	4	4
2007-02-01	4	0.3				5	4	4	3	1	1
2007-02-02	5	5.4				2	2	1	1	1	1
2007-02-03	6	0				0	0	0	0	0	0
2007-02-04	7	0				0	0	0	0	0	0
2007-02-05	1	0				7	7	2	2	5	5
2007-02-06	2	0				6	6	1	1	5	5
2007-02-07	3	0				6	6	2	2	4	4
2007-02-08	4	0				1	1	1	1	0	0
2007-02-09	5	0				2	2	1	1	1	1
2007-02-10	6	0				0	0	0	0	0	0
2007-02-11	7	0				0	0	0	0	0	0
2007-02-12	1	0				6	6	4	4	2	2
2007-02-13	2	0.6				3	3	1	1	2	2
2007-02-14	3	0				1	1	0	0	1	1
2007-02-15	4	0				14	14	9	9	5	5
2007-02-16	5	0				3	3	1	1	2	2
2007-02-17	6	0				0	0	0	0	0	0
2007-02-18	7	0				0	0	0	0	0	0
2007-02-19	1	0				2	2	1	1	1	1
2007-02-20	2	4.4				8	8	7	7	1	1
2007-02-21	3	12.1				4	4	2	2	2	2
2007-02-22	4	0				4	4	2	2	2	2
2007-02-23	5	2.7				5	5	1	1	4	4
2007-02-24	6	7.9				0	0	0	0	0	0
2007-02-25	7	4.3				0	0	0	0	0	0
2007-02-26	1	2				10	10	8	8	2	2
2007-02-27	2	0.9				4	4	2	2	2	2
2007-02-28	3	5.3				5	5	1	1	4	4
2007-03-01	4	2.9				5	5	2	2	3	3
2007-03-02	5	0				5	5	3	3	2	2
2007-03-03	6	0				0	0	0	0	0	0
2007-03-04	7	0				0	0	0	0	0	0
2007-03-05	1	5.1				4	4	2	2	2	2
2007-03-06	2	18.9				5	5	2	2	3	3
2007-03-07	3	4.5				0	0	0	0	0	0
2007-03-08	4	0				3	3	0	0	3	3
2007-03-09	5	1.9				5	5	2	2	3	3
2007-03-10	6	16.8				0	0	0	0	0	0
2007-03-11	7	0				0	0	0	0	0	0
2007-03-12	1	0				8	7	4	4	4	3
2007-03-13	2	0				6	6	2	2	4	4
2007-03-14	3	0				0	0	0	0	0	0
2007-03-15	4	0				2	2	1	1	1	1
2007-03-16	5	12.1				3	3	3	3	0	0
2007-03-17	6	17.1				0	0	0	0	0	0
2007-03-18	7	6.9				0	0	0	0	0	0
2007-03-19	1	0				8	8	3	3	5	5
2007-03-20	2	0				3	2	2	1	1	1
2007-03-21	3	0				6	6	2	2	4	4
2007-03-22	4	5.1				3	3	0	0	3	3
2007-03-23	5	0				5	5	3	3	2	2
2007-03-24	6	0				0	0	0	0	0	0
2007-03-25	7	0				0	0	0	0	0	0
2007-03-26	1	0				7	7	4	4	3	3
2007-03-27	2	0				3	3	0	0	3	3
2007-03-28	3	0				4	4	2	2	2	2
2007-03-29	4	0				6	6	3	3	3	3
2007-03-30	5	0				2	1	1	1	1	0
2007-03-31	6	0				0	0	0	0	0	0
2007-04-01	7	0				0	0	0	0	0	0
2007-04-02	1	0				3	3	2	2	1	1
2007-04-03	2	0				1	1	1	1	0	0
2007-04-04	3	0				1	1	1	1	0	0
2007-04-05	4	0				1	1	1	1	0	0
2007-04-06	5	0				0	0	0	0	0	0
2007-04-07	6	0				0	0	0	0	0	0
2007-04-08	7	13.8				0	0	0	0	0	0
2007-04-09	1	4.1				0	0	0	0	0	0
2007-04-10	2	0				12	11	8	7	4	4
2007-04-11	3	0				7	7	5	5	2	2
2007-04-12	4	0				4	4	2	2	2	2
2007-04-13	5	0				3	3	1	1	2	2
2007-04-14	6	0				0	0	0	0	0	0
2007-04-15	7	0				0	0	0	0	0	0
2007-04-16	1	0				5	5	3	3	2	2
2007-04-17	2	0				8	7	3	2	5	5
2007-04-18	3	14				5	5	3	3	2	2
2007-04-19	4	4.8				7	6	0	0	7	6
2007-04-20	5	0				3	3	1	1	2	2
2007-04-21	6	0				0	0	0	0	0	0
2007-04-22	7	2.6				0	0	0	0	0	0
2007-04-23	1	0.4				10	10	2	2	8	8
2007-04-24	2	0				8	8	4	4	4	4
2007-04-25	3	0				5	5	3	3	2	2
2007-04-26	4	0				10	10	3	3	7	7
2007-04-27	5	0				5	4	2	2	3	2
2007-04-28	6	0				0	0	0	0	0	0
2007-04-29	7	0				0	0	0	0	0	0
2007-04-30	1	0				5	5	2	2	3	3
2007-05-01	2	0				0	0	0	0	0	0
2007-05-02	3	0				6	6	4	4	2	2
2007-05-03	4	0				6	6	2	2	4	4
2007-05-04	5	0				6	6	4	4	2	2
2007-05-05	6	0				0	0	0	0	0	0
2007-05-06	7	7.3				0	0	0	0	0	0
2007-05-07	1	3.1				10	10	5	5	5	5
2007-05-08	2	0.5				10	10	4	4	6	6
2007-05-09	3	0				4	4	1	1	3	3
2007-05-10	4	3.4				6	5	1	1	5	4
2007-05-11	5	1.6				1	1	0	0	1	1
2007-05-12	6	2.8				0	0	0	0	0	0
2007-05-13	7	5.3				0	0	0	0	0	0
2007-05-14	1	3.1				5	4	2	2	3	2
2007-05-15	2	0.5				5	5	1	1	4	4
2007-05-16	3	16.1				3	3	2	2	1	1
2007-05-17	4	4.9				0	0	0	0	0	0
2007-05-18	5	4.3				6	5	4	3	2	2
2007-05-19	6	0				0	0	0	0	0	0
2007-05-20	7	0.8				0	0	0	0	0	0
2007-05-21	1	3.9				7	7	3	3	4	4
2007-05-22	2	0				4	4	2	2	2	2
2007-05-23	3	0				9	7	6	5	3	2
2007-05-24	4	0				7	7	5	5	2	2
2007-05-25	5	0.3				6	6	1	1	5	5
2007-05-26	6	0				0	0	0	0	0	0
2007-05-27	7	0				0	0	0	0	0	0
2007-05-28	1	0				10	10	6	6	4	4
2007-05-29	2	0				5	5	3	3	2	2
2007-05-30	3	1.6				5	5	4	4	1	1
2007-05-31	4	6.4				3	3	1	1	2	2
2007-06-01	5	1.1				2	2	0	0	2	2
2007-06-02	6	0				0	0	0	0	0	0
2007-06-03	7	0				0	0	0	0	0	0
2007-06-04	1	2				5	5	4	4	1	1
2007-06-05	2	0				7	7	3	3	4	4
2007-06-06	3	0				0	0	0	0	0	0
2007-06-07	4	0				6	6	2	2	4	4
2007-06-08	5	0				3	3	0	0	3	3
2007-06-09	6	0				0	0	0	0	0	0
2007-06-10	7	0				0	0	0	0	0	0
2007-06-11	1	0				4	4	2	2	2	2
2007-06-12	2	0				5	5	1	1	4	4
2007-06-13	3	1.1				6	5	2	1	4	4
2007-06-14	4	0				13	13	5	5	8	8
2007-06-15	5	0				2	2	1	1	1	1
2007-06-16	6	13.2				0	0	0	0	0	0
2007-06-17	7	0				0	0	0	0	0	0
2007-06-18	1	0				4	4	3	3	1	1
2007-06-19	2	0				4	4	3	3	1	1
2007-06-20	3	8.5				3	3	0	0	3	3
2007-06-21	4	6.9				4	4	1	1	3	3
2007-06-22	5	27.1				0	0	0	0	0	0
2007-06-23	6	0				0	0	0	0	0	0
2007-06-24	7	0				0	0	0	0	0	0
2007-06-25	1	5				2	2	1	1	1	1
2007-06-26	2	43.5				4	4	1	1	3	3
2007-06-27	3	1.8				6	6	4	4	2	2
2007-06-28	4	0				3	3	2	2	1	1
2007-06-29	5	3.9				6	6	3	3	3	3
2007-06-30	6	0				0	0	0	0	0	0
2007-07-01	7	1				0	0	0	0	0	0
2007-07-02	1	21.7				6	6	2	2	4	4
2007-07-03	2	9.4				3	3	1	1	2	2
2007-07-04	3	4				9	9	5	5	4	4
2007-07-05	4	5.4				4	4	1	1	3	3
2007-07-06	5	54.3				5	5	1	1	4	4
2007-07-07	6	4.3				0	0	0	0	0	0
2007-07-08	7	2.1				0	0	0	0	0	0
2007-07-09	1	4.3				8	8	6	6	2	2
2007-07-10	2	9.3				7	7	5	5	2	2
2007-07-11	3	2.2				3	3	1	1	2	2
2007-07-12	4	1.2				10	10	3	3	7	7
2007-07-13	5	0				2	2	1	1	1	1
2007-07-14	6	2.1				0	0	0	0	0	0
2007-07-15	7	0				0	0	0	0	0	0
2007-07-16	1	0				7	7	2	2	5	5
2007-07-17	2	1				6	5	1	1	5	4
2007-07-18	3	0				4	4	1	1	3	3
2007-07-19	4	3.1				5	5	4	4	1	1
2007-07-20	5	0				9	9	2	2	7	7
2007-07-21	6	0.9				0	0	0	0	0	0
2007-07-22	7	9				0	0	0	0	0	0
2007-07-23	1	8.9				5	5	1	1	4	4
2007-07-24	2	3.6				5	5	1	1	4	4
2007-07-25	3	0				5	5	4	4	1	1
2007-07-26	4	10.5				1	1	0	0	1	1
2007-07-27	5	11.8				9	9	4	4	5	5
2007-07-28	6	1.9				0	0	0	0	0	0
2007-07-29	7	0				0	0	0	0	0	0
2007-07-30	1	1.1				11	11	8	8	3	3
2007-07-31	2	0				9	9	5	5	4	4
2007-08-01	3	0				5	5	3	3	2	2
2007-08-02	4	1.1				4	4	1	1	3	3
2007-08-03	5	0				9	9	6	6	3	3
2007-08-04	6	0				0	0	0	0	0	0
2007-08-05	7	0				0	0	0	0	0	0
2007-08-06	1	0				6	6	3	3	3	3
2007-08-07	2	0				2	2	2	2	0	0
2007-08-08	3	0.3				5	5	3	3	2	2
2007-08-09	4	1.4				4	4	3	3	1	1
2007-08-10	5	9.7				4	4	4	4	0	0
2007-08-11	6	0				0	0	0	0	0	0
2007-08-12	7	0				0	0	0	0	0	0
2007-08-13	1	0				6	6	3	3	3	3
2007-08-14	2	0				12	12	5	5	7	7
2007-08-15	3	12.1				10	10	6	6	4	4
2007-08-16	4	1.2				5	5	3	3	2	2
2007-08-17	5	3.8				5	5	3	3	2	2
2007-08-18	6	1.9				0	0	0	0	0	0
2007-08-19	7	0				0	0	0	0	0	0
2007-08-20	1	1.2				7	7	2	2	5	5
2007-08-21	2	1.5				8	8	5	5	3	3
2007-08-22	3	0				4	4	2	2	2	2
2007-08-23	4	0				5	5	3	3	2	2
2007-08-24	5	0				3	3	3	3	0	0
2007-08-25	6	0				0	0	0	0	0	0
2007-08-26	7	0				0	0	0	0	0	0
2007-08-27	1	5.1				9	9	2	2	7	7
2007-08-28	2	0				4	4	0	0	4	4
2007-08-29	3	0.2				4	4	3	3	1	1
2007-08-30	4	1.1				9	8	8	7	1	1
2007-08-31	5	4.2				3	3	0	0	3	3
2007-09-01	6	12.1				0	0	0	0	0	0
2007-09-02	7	4.5				0	0	0	0	0	0
2007-09-03	1	0.4				9	9	6	6	3	3
2007-09-04	2	0				3	3	1	1	2	2
2007-09-05	3	2.7				1	1	1	1	0	0
2007-09-06	4	0				4	4	2	2	2	2
2007-09-07	5	0				6	6	2	2	4	4
2007-09-08	6	0				0	0	0	0	0	0
2007-09-09	7	12.6				0	0	0	0	0	0
2007-09-10	1	5.6				12	12	6	6	6	6
2007-09-11	2	0				5	5	2	2	3	3
2007-09-12	3	0				4	4	2	2	2	2
2007-09-13	4	1.5				5	5	1	1	4	4
2007-09-14	5	8.4				5	5	2	2	3	3
2007-09-15	6	3				0	0	0	0	0	0
2007-09-16	7	7.1				0	0	0	0	0	0
2007-09-17	1	3.3				13	13	6	6	7	7
2007-09-18	2	6				6	5	1	1	5	4
2007-09-19	3	16.1				4	4	1	1	3	3
2007-09-20	4	3.5				6	6	2	2	4	4
2007-09-21	5	21.2				4	4	0	0	4	4
2007-09-22	6	0				0	0	0	0	0	0
2007-09-23	7	0				0	0	0	0	0	0
2007-09-24	1	3.1				9	9	7	7	2	2
2007-09-25	2	2.1				4	4	3	3	1	1
2007-09-26	3	0.5				3	3	2	2	1	1
2007-09-27	4	0				4	3	3	3	1	0
2007-09-28	5	3.7				3	3	1	1	2	2
2007-09-29	6	13.1				0	0	0	0	0	0
2007-09-30	7	7.8				0	0	0	0	0	0
2007-10-01	1	0				5	5	2	2	3	3
2007-10-02	2	0				5	5	1	1	4	4
2007-10-03	3	0				1	1	1	1	0	0
2007-10-04	4	0				2	2	1	1	1	1
2007-10-05	5	0				5	5	1	1	4	4
2007-10-06	6	0				0	0	0	0	0	0
2007-10-07	7	0				0	0	0	0	0	0
2007-10-08	1	0				5	5	5	5	0	0
2007-10-09	2	0				12	12	3	3	9	9
2007-10-10	3	0				6	6	3	3	3	3
2007-10-11	4	8.9				3	3	1	1	2	2
2007-10-12	5	0				5	5	3	3	2	2
2007-10-13	6	0				0	0	0	0	0	0
2007-10-14	7	0				0	0	0	0	0	0
2007-10-15	1	0				10	9	4	4	6	5
2007-10-16	2	0.5				3	3	2	2	1	1
2007-10-17	3	0				4	4	2	2	2	2
2007-10-18	4	0				10	10	4	4	6	6
2007-10-19	5	0				4	4	2	2	2	2
2007-10-20	6	0				0	0	0	0	0	0
2007-10-21	7	0				0	0	0	0	0	0
2007-10-22	1	0				8	7	2	1	6	6
2007-10-23	2	0				4	4	2	2	2	2
2007-10-24	3	0				3	3	3	3	0	0
2007-10-25	4	0				4	4	3	3	1	1
2007-10-26	5	0				2	2	1	1	1	1
2007-10-27	6	0				0	0	0	0	0	0
2007-10-28	7	24.5				0	0	0	0	0	0
2007-10-29	1	5.2				8	8	4	4	4	4
2007-10-30	2	0				10	10	6	6	4	4
2007-10-31	3	0.1				5	5	1	1	4	4
2007-11-01	4	0				5	5	3	3	2	2
2007-11-02	5	5.1				4	4	3	3	1	1
2007-11-03	6	0				0	0	0	0	0	0
2007-11-04	7	0				0	0	0	0	0	0
2007-11-05	1	9.3				6	6	1	1	5	5
2007-11-06	2	2.8				5	5	3	3	2	2
2007-11-07	3	0				4	4	1	1	3	3
2007-11-08	4	10.1				5	4	1	1	4	3
2007-11-09	5	0.6				6	6	2	2	4	4
2007-11-10	6	0				0	0	0	0	0	0
2007-11-11	7	0				0	0	0	0	0	0
2007-11-12	1	0				8	8	4	4	4	4
2007-11-13	2	5.2				7	7	5	5	2	2
2007-11-14	3	0				9	9	4	4	5	5
2007-11-15	4	0				11	11	5	5	6	6
2007-11-16	5	0				5	5	2	2	3	3
2007-11-17	6	0				0	0	0	0	0	0
2007-11-18	7	0				0	0	0	0	0	0
2007-11-19	1	0				13	13	2	2	11	11
2007-11-20	2	0.3				7	7	6	6	1	1
2007-11-21	3	1.9				10	10	4	4	6	6
2007-11-22	4	2.6				7	7	5	5	2	2
2007-11-23	5	0				3	3	2	2	1	1
2007-11-24	6	20.1				0	0	0	0	0	0
2007-11-25	7	0				0	0	0	0	0	0
2007-11-26	1	0				5	5	3	3	2	2
2007-11-27	2	0				3	3	2	2	1	1
2007-11-28	3	19.4				5	5	4	4	1	1
2007-11-29	4	10.6	43	13	30	2	2	0	0	2	2
2007-11-30	5	3.7	44	15	29	3	3	1	1	2	2
2007-12-01	6	20.2	51	21	30	0	0	0	0	0	0
2007-12-02	7	7.1	40	14	26	0	0	0	0	0	0
2007-12-03	1	0.1	28	9	19	11	11	8	8	3	3
2007-12-04	2	4.7	53	19	34	12	12	6	6	6	6
2007-12-05	3	26.8	29	12	17	8	8	4	4	4	4
2007-12-06	4	12.6	38	19	19	7	7	4	4	3	3
2007-12-07	5	5.1	38	14	24	5	5	3	3	2	2
2007-12-08	6	1.2	30	15	15	0	0	0	0	0	0
2007-12-09	7	1.6	44	13	31	1	1	1	1	0	0
2007-12-10	1	0	46	9	37	4	4	2	2	2	2
2007-12-11	2	0	38	12	26	4	4	3	3	1	1
2007-12-12	3	0	47	13	34	6	6	1	1	5	5
2007-12-13	4	0	33	9	24	7	7	6	6	1	1
2007-12-14	5	0	44	15	29	6	6	2	2	4	4
2007-12-15	6	0	45	15	30	0	0	0	0	0	0
2007-12-16	7	0	33	10	23	0	0	0	0	0	0
2007-12-17	1	0	50	20	30	7	7	2	2	5	5
2007-12-18	2	0	45	18	27	6	6	3	3	3	3
2007-12-19	3	0	49	12	37	8	7	5	5	3	2
2007-12-20	4	0	23	5	18	9	9	4	4	5	5
2007-12-21	5	0	34	12	22	5	5	3	3	2	2
2007-12-22	6	0.3	28	8	20	0	0	0	0	0	0
2007-12-23	7	1.4	39	13	26	0	0	0	0	0	0
2007-12-24	1	3.6	31	9	22	0	0	0	0	0	0
2007-12-25	2	20.9	48	13	35	0	0	0	0	0	0
2007-12-26	3	0	47	13	34	0	0	0	0	0	0
2007-12-27	4	10.9	50	16	34	3	2	1	1	2	1
2007-12-28	5	38.1	39	10	29	5	5	4	4	1	1
2007-12-29	6	14.3	49	12	37	0	0	0	0	0	0
2007-12-30	7	0	41	10	31	0	0	0	0	0	0
2007-12-31	1	0	30	9	21	0	0	0	0	0	0
2008-01-01	2	2.3	38	11	27	0	0	0	0	0	0
2008-01-02	3	1.1	52	14	38	6	6	2	2	4	4
2008-01-03	4	0	38	9	29	4	4	1	1	3	3
2008-01-04	5	0	49	13	36	3	3	1	1	2	2
2008-01-05	6	6.2	28	10	18	0	0	0	0	0	0
2008-01-06	7	4.7	39	14	25	0	0	0	0	0	0
2008-01-07	1	2.8	30	12	18	4	4	3	3	1	1
2008-01-08	2	4.9	37	10	27	5	5	1	1	4	4
2008-01-09	3	5.7	40	17	23	10	8	1	1	9	7
2008-01-10	4	26.9	42	14	28	6	6	1	1	5	5
2008-01-11	5	10.1	34	10	24	3	3	1	1	2	2
2008-01-12	6	7.3	37	12	25	0	0	0	0	0	0
2008-01-13	7	9.5	39	12	27	0	0	0	0	0	0
2008-01-14	1	0.9	36	12	24	13	13	5	5	8	8
2008-01-15	2	28.5	50	15	35	5	4	4	3	1	1
2008-01-16	3	4.1	46	9	37	8	8	2	2	6	6
2008-01-17	4	1.4	48	8	40	12	12	2	2	10	10
2008-01-18	5	13.5	41	10	31	8	8	5	5	3	3
2008-01-19	6	0	35	15	20	0	0	0	0	0	0
2008-01-20	7	0	39	16	23	0	0	0	0	0	0
2008-01-21	1	0	40	13	27	9	9	2	2	7	7
2008-01-22	2	0	43	12	31	8	8	5	5	3	3
2008-01-23	3	14.1	43	14	29	9	9	6	6	3	3
2008-01-24	4	6.4	44	11	33	3	3	2	2	1	1
2008-01-25	5	0.3	40	14	26	3	2	2	1	1	1
2008-01-26	6	12.1	48	13	35	1	1	1	1	0	0
2008-01-27	7	0	38	11	27	0	0	0	0	0	0
2008-01-28	1	0	43	14	29	6	6	4	4	2	2
2008-01-29	2	16.1	43	14	29	6	6	2	2	4	4
2008-01-30	3	0	37	14	23	6	6	2	2	4	4
2008-01-31	4	25.6	45	12	33	3	3	2	2	1	1
2008-02-01	5	21.5	34	9	25	10	10	5	5	5	5
2008-02-02	6	6.7	45	13	32	1	1	1	1	0	0
2008-02-03	7	0	51	11	40	1	1	1	1	0	0
2008-02-04	1	0.4	60	20	40	7	7	3	3	4	4
2008-02-05	2	3.8	56	13	43	9	9	6	6	3	3
2008-02-06	3	5.4	49	12	37	8	8	6	6	2	2
2008-02-07	4	0.7	35	9	26	8	8	1	1	7	7
2008-02-08	5	0.3	41	16	25	5	5	2	2	3	3
2008-02-09	6	0	42	12	30	0	0	0	0	0	0
2008-02-10	7	0	38	9	29	0	0	0	0	0	0
2008-02-11	1	0	54	12	42	6	6	2	2	4	4
2008-02-12	2	0	41	15	26	10	10	5	5	5	5
2008-02-13	3	0	40	15	25	3	3	1	1	2	2
2008-02-14	4	0	36	16	20	5	5	4	4	1	1
2008-02-15	5	0	55	21	34	3	3	2	2	1	1
2008-02-16	6	0	38	16	22	0	0	0	0	0	0
2008-02-17	7	0	48	18	30	0	0	0	0	0	0
2008-02-18	1	0	53	11	42	6	5	4	3	2	2
2008-02-19	2	0	47	12	35	9	9	2	2	7	7
2008-02-20	3	0	45	14	31	7	7	5	5	2	2
2008-02-21	4	5.8	34	14	20	8	8	3	3	5	5
2008-02-22	5	9.3	48	15	33	7	7	5	5	2	2
2008-02-23	6	4.9	37	15	22	0	0	0	0	0	0
2008-02-24	7	7.9	53	15	38	0	0	0	0	0	0
2008-02-25	1	3.1	56	22	34	6	6	3	3	3	3
2008-02-26	2	16	56	22	34	3	3	1	1	2	2
2008-02-27	3	0	61	21	40	8	7	3	2	5	5
2008-02-28	4	0.9	50	15	35	8	8	5	5	3	3
2008-02-29	5	13.1	42	22	20	3	3	1	1	2	2
2008-03-01	6	2.9	41	19	22	0	0	0	0	0	0
2008-03-02	7	0	55	14	41	0	0	0	0	0	0
2008-03-03	1	0	50	17	33	8	8	7	7	1	1
2008-03-04	2	0	54	13	41	11	11	7	7	4	4
2008-03-05	3	18.6	46	13	33	7	7	4	4	3	3
2008-03-06	4	0	53	13	40	5	4	2	1	3	3
2008-03-07	5	2.9	38	10	28	6	6	4	4	2	2
2008-03-08	6	17.9	39	10	29	0	0	0	0	0	0
2008-03-09	7	19.7	55	21	34	0	0	0	0	0	0
2008-03-10	1	0.2	45	15	30	16	16	8	8	8	8
2008-03-11	2	7.6	50	19	31	7	6	4	4	3	2
2008-03-12	3	8.9	52	18	34	5	4	1	1	4	3
2008-03-13	4	0	58	13	45	8	8	4	4	4	4
2008-03-14	5	0	41	12	29	8	8	3	3	5	5
2008-03-15	6	0	39	10	29	0	0	0	0	0	0
2008-03-16	7	16.4	56	18	38	0	0	0	0	0	0
2008-03-17	1	6.3	64	19	45	8	8	1	1	7	7
2008-03-18	2	0	54	20	34	9	9	6	6	3	3
2008-03-19	3	0	37	11	26	9	9	4	4	5	5
2008-03-20	4	2.9	40	12	28	5	5	3	3	2	2
2008-03-21	5	1.7	37	9	28	0	0	0	0	0	0
2008-03-22	6	0	35	11	24	0	0	0	0	0	0
2008-03-23	7	2.1	49	22	27	0	0	0	0	0	0
2008-03-24	1	8.6	69	23	46	0	0	0	0	0	0
2008-03-25	2	2.7	58	23	35	7	7	3	3	4	4
2008-03-26	3	0	33	8	25	6	6	1	1	5	5
2008-03-27	4	0	49	12	37	8	7	4	4	4	3
2008-03-28	5	0.6	53	18	35	4	4	3	3	1	1
2008-03-29	6	0.2	41	14	27	1	1	1	1	0	0
2008-03-30	7	12.8	44	16	28	0	0	0	0	0	0
2008-03-31	1	8.9	55	18	37	12	12	5	5	7	7
2008-04-01	2	1.4	56	23	33	5	5	3	3	2	2
2008-04-02	3	16.6	47	17	30	4	4	1	1	3	3
2008-04-03	4	0	46	12	34	3	3	2	2	1	1
2008-04-04	5	1.9	41	16	25	6	6	5	5	1	1
2008-04-05	6	2.7	43	9	34	0	0	0	0	0	0
2008-04-06	7	11.7	42	12	30	0	0	0	0	0	0
2008-04-07	1	0.3	44	19	25	15	14	7	6	8	8
2008-04-08	2	0	41	12	29	5	5	3	3	2	2
2008-04-09	3	0.2	31	14	17	8	8	3	3	5	5
2008-04-10	4	0	39	9	30	4	4	2	2	2	2
2008-04-11	5	10.9	38	11	27	6	6	2	2	4	4
2008-04-12	6	0	33	11	22	0	0	0	0	0	0
2008-04-13	7	3	44	9	35	0	0	0	0	0	0
2008-04-14	1	0	44	13	31	8	8	2	2	6	6
2008-04-15	2	0	45	13	32	8	8	5	5	3	3
2008-04-16	3	0	44	15	29	5	5	4	4	1	1
2008-04-17	4	0	32	10	22	14	13	8	8	6	5
2008-04-18	5	0	29	6	23	3	3	1	1	2	2
2008-04-19	6	0	31	8	23	1	1	1	1	0	0
2008-04-20	7	0	46	16	30	0	0	0	0	0	0
2008-04-21	1	0	50	16	34	9	9	7	7	2	2
2008-04-22	2	0	44	20	24	5	5	3	3	2	2
2008-04-23	3	0	31	16	15	6	6	2	2	4	4
2008-04-24	4	0	40	14	26	6	6	2	2	4	4
2008-04-25	5	0	26	10	16	2	2	0	0	2	2
2008-04-26	6	0	29	10	19	1	1	1	1	0	0
2008-04-27	7	0.9	41	15	26	0	0	0	0	0	0
2008-04-28	1	0	40	13	27	6	6	3	3	3	3
2008-04-29	2	0	43	9	34	11	10	7	7	4	3
2008-04-30	3	0	35	11	24	8	8	4	4	4	4
2008-05-01	4	16.9	36	12	24	0	0	0	0	0	0
2008-05-02	5	0	38	12	26	7	7	2	2	5	5
2008-05-03	6	0	40	12	28	1	1	1	1	0	0
2008-05-04	7	0	36	10	26	0	0	0	0	0	0
2008-05-05	1	0	44	16	28	4	4	1	1	3	3
2008-05-06	2	0	39	15	24	5	5	2	2	3	3
2008-05-07	3	0	42	12	30	7	7	2	2	5	5
2008-05-08	4	0	26	9	17	9	9	2	2	7	7
2008-05-09	5	0	29	13	16	6	6	5	5	1	1
2008-05-10	6	0	35	11	24	0	0	0	0	0	0
2008-05-11	7	0	27	8	19	0	0	0	0	0	0
2008-05-12	1	0	30	13	17	8	8	2	2	6	6
2008-05-13	2	0	29	12	17	6	6	2	2	4	4
2008-05-14	3	0	34	13	21	2	2	1	1	1	1
2008-05-15	4	0	25	4	21	5	5	3	3	2	2
2008-05-16	5	0	30	12	18	2	2	1	1	1	1
2008-05-17	6	0	32	8	24	0	0	0	0	0	0
2008-05-18	7	0	39	16	23	0	0	0	0	0	0
2008-05-19	1	0	42	14	28	6	6	3	3	3	3
2008-05-20	2	0	31	7	24	6	6	3	3	3	3
2008-05-21	3	0	22	11	11	7	7	3	3	4	4
2008-05-22	4	0	43	13	30	3	3	0	0	3	3
2008-05-23	5	0	25	10	15	7	7	3	3	4	4
2008-05-24	6	0	39	9	30	0	0	0	0	0	0
2008-05-25	7	0	25	8	17	0	0	0	0	0	0
2008-05-26	1	0	38	17	21	7	7	5	5	2	2
2008-05-27	2	0	37	9	28	5	5	1	1	4	4
2008-05-28	3	0	38	13	25	6	6	1	1	5	5
2008-05-29	4	0	28	12	16	6	6	4	4	2	2
2008-05-30	5	0	21	6	15	6	6	3	3	3	3
2008-05-31	6	0	35	16	19	0	0	0	0	0	0
2008-06-01	7	0	28	11	17	0	0	0	0	0	0
2008-06-02	1	0	29	10	19	10	10	7	7	3	3
2008-06-03	2	0	36	13	23	7	7	3	3	4	4
2008-06-04	3	0	27	12	15	5	5	2	2	3	3
2008-06-05	4	0	34	6	28	10	10	3	3	7	7
2008-06-06	5	0	28	10	18	0	0	0	0	0	0
2008-06-07	6	0	51	14	37	0	0	0	0	0	0
2008-06-08	7	0	45	7	38	1	1	1	1	0	0
2008-06-09	1	0.2	38	16	22	14	14	8	8	6	6
2008-06-10	2	0.1	41	13	28	12	12	2	2	10	10
2008-06-11	3	0	34	9	25	9	9	5	5	4	4
2008-06-12	4	0	33	11	22	5	4	3	2	2	2
2008-06-13	5	0	32	13	19	2	2	1	1	1	1
2008-06-14	6	16.6	34	9	25	0	0	0	0	0	0
2008-06-15	7	3.9	43	10	33	0	0	0	0	0	0
2008-06-16	1	1.4	43	15	28	13	13	6	6	7	7
2008-06-17	2	0	41	8	33	4	4	0	0	4	4
2008-06-18	3	2.3	36	9	27	11	9	5	3	6	6
2008-06-19	4	4.2	32	8	24	4	4	1	1	3	3
2008-06-20	5	14.5	22	8	14	1	1	1	1	0	0
2008-06-21	6	0	20	8	12	0	0	0	0	0	0
2008-06-22	7	11.1	35	9	26	0	0	0	0	0	0
2008-06-23	1	3.4	40	13	27	4	4	2	2	2	2
2008-06-24	2	0	30	7	23	6	6	0	0	6	6
2008-06-25	3	0	24	6	18	6	6	5	5	1	1
2008-06-26	4	0.7	35	10	25	7	7	1	1	6	6
2008-06-27	5	1.1	43	15	28	4	3	3	2	1	1
2008-06-28	6	1.2	26	8	18	0	0	0	0	0	0
2008-06-29	7	3.1	32	11	21	0	0	0	0	0	0
2008-06-30	1	0	24	8	16	3	3	1	1	2	2
2008-07-01	2	0	38	10	28	6	6	2	2	4	4
2008-07-02	3	0	33	11	22	5	5	2	2	3	3
2008-07-03	4	0	33	14	19	3	3	0	0	3	3
2008-07-04	5	0	40	11	29	0	0	0	0	0	0
2008-07-05	6	1.3	33	3	30	1	1	1	1	0	0
2008-07-06	7	6.2	18	9	9	0	0	0	0	0	0
2008-07-07	1	8.4	43	11	32	8	8	4	4	4	4
2008-07-08	2	0.7	30	10	20	3	3	3	3	0	0
2008-07-09	3	0	38	12	26	4	4	4	4	0	0
2008-07-10	4	3.8	41	8	33	8	8	2	2	6	6
2008-07-11	5	1.1	32	11	21	12	12	6	6	6	6
2008-07-12	6	4	21	7	14	2	2	2	2	0	0
2008-07-13	7	0	37	11	26	0	0	0	0	0	0
2008-07-14	1	0	23	8	15	11	11	4	4	7	7
2008-07-15	2	0	32	12	20	7	7	1	1	6	6
2008-07-16	3	0	33	14	19	2	2	1	1	1	1
2008-07-17	4	0	34	14	20	8	7	3	2	5	5
2008-07-18	5	13.9	28	7	21	8	8	4	4	4	4
2008-07-19	6	11.8	25	5	20	0	0	0	0	0	0
2008-07-20	7	2	40	13	27	0	0	0	0	0	0
2008-07-21	1	0	44	11	33	11	11	5	5	6	6
2008-07-22	2	0	28	9	19	6	6	3	3	3	3
2008-07-23	3	0	34	7	27	3	3	1	1	2	2
2008-07-24	4	0	35	9	26	6	5	2	2	4	3
2008-07-25	5	0	27	8	19	3	3	1	1	2	2
2008-07-26	6	0	32	11	21	2	2	2	2	0	0
2008-07-27	7	0	30	8	22	0	0	0	0	0	0
2008-07-28	1	0	19	5	14	11	11	3	3	8	8
2008-07-29	2	0.8	35	14	21	9	9	5	5	4	4
2008-07-30	3	0	31	8	23	7	6	4	4	3	2
2008-07-31	4	0	27	7	20	6	6	4	4	2	2
2008-08-01	5	1.8	32	15	17	10	10	6	6	4	4
2008-08-02	6	8.4	30	6	24	0	0	0	0	0	0
2008-08-03	7	1.1	28	10	18	0	0	0	0	0	0
2008-08-04	1	47.3	52	21	31	11	10	6	6	5	4
2008-08-05	2	0	35	14	21	11	11	5	5	6	6
2008-08-06	3	18.5	34	7	27	8	7	4	4	4	3
2008-08-07	4	9.1	33	14	19	6	5	4	3	2	2
2008-08-08	5	0	26	9	17	12	12	7	7	5	5
2008-08-09	6	4.6	25	10	15	0	0	0	0	0	0
2008-08-10	7	16.1	46	19	27	0	0	0	0	0	0
2008-08-11	1	20.1	35	15	20	11	11	5	5	6	6
2008-08-12	2	6.7	28	7	21	7	7	4	4	3	3
2008-08-13	3	19.1	35	4	31	11	11	6	6	5	5
2008-08-14	4	3.4	34	10	24	6	6	3	3	3	3
2008-08-15	5	0	31	9	22	6	5	4	4	2	1
2008-08-16	6	0	34	10	24	0	0	0	0	0	0
2008-08-17	7	0	29	9	20	0	0	0	0	0	0
2008-08-18	1	0	36	10	26	14	13	4	3	10	10
2008-08-19	2	2.5	22	7	15	10	9	7	6	3	3
2008-08-20	3	14.1	30	7	23	5	5	3	3	2	2
2008-08-21	4	0	31	9	22	6	6	1	1	5	5
2008-08-22	5	0	38	11	27	8	8	5	5	3	3
2008-08-23	6	0	26	9	17	1	1	1	1	0	0
2008-08-24	7	0	39	13	26	0	0	0	0	0	0
2008-08-25	1	4.1	31	6	25	20	20	9	9	11	11
2008-08-26	2	7.1	28	9	19	4	4	0	0	4	4
2008-08-27	3	23.4	35	17	18	9	9	7	7	2	2
2008-08-28	4	0	33	14	19	7	7	4	4	3	3
2008-08-29	5	0	23	9	14	9	9	3	3	6	6
2008-08-30	6	0	29	8	21	0	0	0	0	0	0
2008-08-31	7	0	37	12	25	0	0	0	0	0	0
2008-09-01	1	1.4	33	9	24	8	8	3	3	5	5
2008-09-02	2	15	44	16	28	10	9	7	7	3	2
2008-09-03	3	2.5	29	11	18	10	10	7	7	3	3
2008-09-04	4	5.3	33	8	25	6	6	3	3	3	3
2008-09-05	5	4.6	38	11	27	3	3	1	1	2	2
2008-09-06	6	34.1	27	9	18	0	0	0	0	0	0
2008-09-07	7	0	28	4	24	0	0	0	0	0	0
2008-09-08	1	44.5	44	19	25	8	8	5	5	3	3
2008-09-09	2	0	28	10	18	9	8	4	4	5	4
2008-09-10	3	5.2	40	18	22	4	4	2	2	2	2
2008-09-11	4	0	28	8	20	9	9	5	5	4	4
2008-09-12	5	0	38	20	18	4	4	3	3	1	1
2008-09-13	6	0	46	22	24	1	1	0	0	1	1
2008-09-14	7	0	33	12	21	0	0	0	0	0	0
2008-09-15	1	0	35	6	29	3	3	3	3	0	0
2008-09-16	2	0	50	18	32	7	7	6	6	1	1
2008-09-17	3	0	43	14	29	3	2	1	1	2	1
2008-09-18	4	0	33	14	19	8	8	4	4	4	4
2008-09-19	5	0.5	32	8	24	5	4	2	1	3	3
2008-09-20	6	0	28	8	20	0	0	0	0	0	0
2008-09-21	7	0	28	10	18	0	0	0	0	0	0
2008-09-22	1	0	24	8	16	13	13	4	4	9	9
2008-09-23	2	0	34	13	21	7	7	4	4	3	3
2008-09-24	3	0	34	11	23	9	9	8	8	1	1
2008-09-25	4	0	28	10	18	5	5	3	3	2	2
2008-09-26	5	0	29	8	21	2	2	1	1	1	1
2008-09-27	6	0	34	9	25	0	0	0	0	0	0
2008-09-28	7	0	31	13	18	0	0	0	0	0	0
2008-09-29	1	11.6	35	15	20	6	6	4	4	2	2
2008-09-30	2	9.5	47	12	35	9	9	3	3	6	6
2008-10-01	3	2.1	41	11	30	5	5	1	1	4	4
2008-10-02	4	5.3	42	11	31	9	9	3	3	6	6
2008-10-03	5	3.5	34	12	22	3	3	2	2	1	1
2008-10-04	6	33.1	39	15	24	0	0	0	0	0	0
2008-10-05	7	5.8	38	15	23	0	0	0	0	0	0
2008-10-06	1	0	31	12	19	13	13	7	7	6	6
2008-10-07	2	0	41	18	23	8	8	7	7	1	1
2008-10-08	3	6.3	38	16	22	5	5	2	2	3	3
2008-10-09	4	0.3	46	17	29	3	3	2	2	1	1
2008-10-10	5	7.5	32	11	21	2	2	2	2	0	0
2008-10-11	6	1.1	42	17	25	0	0	0	0	0	0
2008-10-12	7	0	40	18	22	0	0	0	0	0	0
2008-10-13	1	4.6	33	15	18	9	9	4	4	5	5
2008-10-14	2	0	56	23	33	7	7	6	6	1	1
2008-10-15	3	8.1	39	13	26	6	6	2	2	4	4
2008-10-16	4	2	35	9	26	4	4	4	4	0	0
2008-10-17	5	0	38	15	23	5	5	0	0	5	5
2008-10-18	6	10.1	34	20	14	1	1	1	1	0	0
2008-10-19	7	3.6	47	16	31	0	0	0	0	0	0
2008-10-20	1	18.3	56	20	36	4	4	2	2	2	2
2008-10-21	2	19.8	38	14	24	11	11	6	6	5	5
2008-10-22	3	15.8	53	28	25	6	6	4	4	2	2
2008-10-23	4	11.2	42	16	26	5	4	1	1	4	3
2008-10-24	5	3.4	39	12	27	4	4	0	0	4	4
2008-10-25	6	37.1	42	13	29	0	0	0	0	0	0
2008-10-26	7	17	52	20	32	1	1	1	1	0	0
2008-10-27	1	9.9	35	17	18	5	5	4	4	1	1
2008-10-28	2	4.1	30	5	25	5	5	4	4	1	1
2008-10-29	3	4.1	40	16	24	7	7	3	3	4	4
2008-10-30	4	0.4	41	13	28	5	5	1	1	4	4
2008-10-31	5	0	45	12	33	7	7	1	1	6	6
2008-11-01	6	0	30	10	20	0	0	0	0	0	0
2008-11-02	7	0	56	18	38	0	0	0	0	0	0
2008-11-03	1	0	48	16	32	11	11	4	4	7	7
2008-11-04	2	0	46	15	31	2	2	2	2	0	0
2008-11-05	3	0	45	15	30	10	10	3	3	7	7
2008-11-06	4	5.1	38	11	27	5	4	4	4	1	0
2008-11-07	5	6	30	13	17	4	3	1	0	3	3
2008-11-08	6	0.2	47	19	28	1	1	1	1	0	0
2008-11-09	7	11	61	19	42	1	1	1	1	0	0
2008-11-10	1	18.2	61	20	41	9	8	2	2	7	6
2008-11-11	2	9.1	57	18	39	1	1	0	0	1	1
2008-11-12	3	11.2	51	16	35	7	7	2	2	5	5
2008-11-13	4	6.4	48	9	39	7	7	4	4	3	3
2008-11-14	5	11.1	46	14	32	9	9	3	3	6	6
2008-11-15	6	0	56	23	33	0	0	0	0	0	0
2008-11-16	7	0	51	13	38	0	0	0	0	0	0
2008-11-17	1	6.9	53	19	34	5	5	4	4	1	1
2008-11-18	2	13.1	63	21	42	7	7	4	4	3	3
2008-11-19	3	0	49	12	37	7	7	4	4	3	3
2008-11-20	4	0	66	23	43	2	2	2	2	0	0
2008-11-21	5	0	34	14	20	8	8	5	5	3	3
2008-11-22	6	0	31	7	24	0	0	0	0	0	0
2008-11-23	7	0	57	15	42	0	0	0	0	0	0
2008-11-24	1	0	49	17	32	7	7	2	2	5	5
2008-11-25	2	2	59	23	36	10	10	5	5	5	5
2008-11-26	3	2.1	53	12	41	7	7	3	3	4	4
2008-11-27	4	2.4	52	17	35	6	6	3	3	3	3
2008-11-28	5	4.2	56	19	37	12	12	8	8	4	4
2008-11-29	6	7.5	48	25	23	0	0	0	0	0	0
2008-11-30	7	1	59	15	44	0	0	0	0	0	0
2008-12-01	1	0	52	20	32	6	6	2	2	4	4
2008-12-02	2	7.8	49	16	33	15	15	6	6	9	9
2008-12-03	3	0	52	24	28	7	7	3	3	4	4
2008-12-04	4	4.9	48	19	29	3	3	2	2	1	1
2008-12-05	5	4.2	51	11	40	7	7	4	4	3	3
2008-12-06	6	0	54	21	33	0	0	0	0	0	0
2008-12-07	7	0.2	51	23	28	0	0	0	0	0	0
2008-12-08	1	3.1	62	24	38	6	6	3	3	3	3
2008-12-09	2	0	71	27	44	7	7	3	3	4	4
2008-12-10	3	0.1	56	21	35	6	6	4	4	2	2
2008-12-11	4	0	56	18	38	6	6	1	1	5	5
2008-12-12	5	0	47	14	33	3	3	2	2	1	1
2008-12-13	6	0	58	22	36	0	0	0	0	0	0
2008-12-14	7	0	73	17	56	0	0	0	0	0	0
2008-12-15	1	0.3	61	14	47	9	9	3	3	6	6
2008-12-16	2	0	60	23	37	6	6	4	4	2	2
2008-12-17	3	2	67	22	45	3	3	2	2	1	1
2008-12-18	4	16.6	58	15	43	8	8	3	3	5	5
2008-12-19	5	7	69	15	54	6	6	1	1	5	5
2008-12-20	6	0	63	16	47	1	1	1	1	0	0
2008-12-21	7	7.5	54	14	40	0	0	0	0	0	0
2008-12-22	1	0	75	29	46	8	8	3	3	5	5
2008-12-23	2	1.9	62	21	41	3	3	1	1	2	2
2008-12-24	3	0	49	14	35	0	0	0	0	0	0
2008-12-25	4	0	44	10	34	0	0	0	0	0	0
2008-12-26	5	0	39	14	25	0	0	0	0	0	0
2008-12-27	6	0	56	11	45	0	0	0	0	0	0
2008-12-28	7	0	46	12	34	1	1	1	1	0	0
2008-12-29	1	0	57	17	40	7	7	4	4	3	3
2008-12-30	2	0	72	20	52	5	5	2	2	3	3
2008-12-31	3	0	53	17	36	0	0	0	0	0	0
2009-01-01	4	0	46	17	29	0	0	0	0	0	0
2009-01-02	5	0	46	17	29	3	3	2	2	1	1
2009-01-03	6	0	51	18	33	1	1	1	1	0	0
2009-01-04	7	0	55	20	35	1	1	1	1	0	0
2009-01-05	1	0	59	14	45	5	5	2	2	3	3
2009-01-06	2	4	48	18	30	0	0	0	0	0	0
2009-01-07	3	1	81	27	54	7	7	2	2	5	5
2009-01-08	4	2.5	57	17	40	4	4	2	2	2	2
2009-01-09	5	0	49	21	28	4	4	2	2	2	2
2009-01-10	6	0	64	25	39	0	0	0	0	0	0
2009-01-11	7	4	36	11	25	1	1	1	1	0	0
2009-01-12	1	21.1	69	20	49	12	12	6	6	6	6
2009-01-13	2	0	49	10	39	5	5	1	1	4	4
2009-01-14	3	0	66	20	46	4	4	2	2	2	2
2009-01-15	4	0	73	24	49	4	4	2	2	2	2
2009-01-16	5	0	58	19	39	9	9	6	6	3	3
2009-01-17	6	0	66	28	38	0	0	0	0	0	0
2009-01-18	7	6.9	55	23	32	0	0	0	0	0	0
2009-01-19	1	2.6	72	20	52	21	21	9	9	12	12
2009-01-20	2	6.1	65	19	46	6	6	2	2	4	4
2009-01-21	3	0	67	16	51	3	3	2	2	1	1
2009-01-22	4	0.9	58	19	39	10	10	5	5	5	5
2009-01-23	5	5.1	57	20	37	6	6	1	1	5	5
2009-01-24	6	3.1	61	16	45	0	0	0	0	0	0
2009-01-25	7	0	49	16	33	0	0	0	0	0	0
2009-01-26	1	0	67	23	44	3	3	1	1	2	2
2009-01-27	2	0	68	23	45	10	10	3	3	7	7
2009-01-28	3	0	63	12	51	12	12	4	4	8	8
2009-01-29	4	0	64	22	42	10	10	4	4	6	6
2009-01-30	5	0.2	57	19	38	6	6	2	2	4	4
2009-01-31	6	0	69	19	50	0	0	0	0	0	0
2009-02-01	7	0	73	25	48	0	0	0	0	0	0
2009-02-02	1	0	72	27	45	11	11	5	5	6	6
2009-02-03	2	0	69	25	44	7	7	4	4	3	3
2009-02-04	3	2.3	88	31	57	10	10	8	8	2	2
2009-02-05	4	6.2	74	20	54	5	5	3	3	2	2
2009-02-06	5	1.3	74	27	47	4	4	2	2	2	2
2009-02-07	6	1.7	48	20	28	1	1	1	1	0	0
2009-02-08	7	0.2	84	26	58	0	0	0	0	0	0
2009-02-09	1	0.4	74	24	50	9	9	4	4	5	5
2009-02-10	2	0.5	63	22	41	10	10	4	4	6	6
2009-02-11	3	0	72	17	55	3	3	2	2	1	1
2009-02-12	4	0	72	25	47	9	9	5	5	4	4
2009-02-13	5	0	68	22	46	5	5	2	2	3	3
2009-02-14	6	0	85	32	53	0	0	0	0	0	0
2009-02-15	7	0	97	35	62	0	0	0	0	0	0
2009-02-16	1	0.5	108	36	72	15	15	9	9	6	6
2009-02-17	2	0.1	97	30	67	9	9	2	2	7	7
2009-02-18	3	1.2	74	20	54	13	12	8	7	5	5
2009-02-19	4	1.5	79	25	54	8	8	5	5	3	3
2009-02-20	5	0.5	71	21	50	7	7	2	2	5	5
2009-02-21	6	11.5	55	25	30	0	0	0	0	0	0
2009-02-22	7	0	63	18	45	0	0	0	0	0	0
2009-02-23	1	0	86	30	56	6	6	4	4	2	2
2009-02-24	2	0	83	33	50	6	6	4	4	2	2
2009-02-25	3	0	84	20	64	11	11	6	6	5	5
2009-02-26	4	9.2	72	23	49	8	8	4	4	4	4
2009-02-27	5	0	72	19	53	4	4	2	2	2	2
2009-02-28	6	0	70	21	49	0	0	0	0	0	0
2009-03-01	7	0	92	29	63	0	0	0	0	0	0
2009-03-02	1	6	113	37	76	8	8	2	2	6	6
2009-03-03	2	4.3	92	24	68	7	7	3	3	4	4
2009-03-04	3	0	98	20	78	7	7	3	3	4	4
2009-03-05	4	0	73	19	54	6	6	3	3	3	3
2009-03-06	5	1.9	60	23	37	8	8	4	4	4	4
2009-03-07	6	1.1	95	30	65	0	0	0	0	0	0
2009-03-08	7	10.1	70	22	48	0	0	0	0	0	0
2009-03-09	1	0	98	21	77	13	13	7	7	6	6
2009-03-10	2	0	94	29	65	10	9	2	2	8	7
2009-03-11	3	0	90	20	70	10	10	6	6	4	4
2009-03-12	4	9.8	57	20	37	10	10	6	6	4	4
2009-03-13	5	0	62	19	43	10	10	2	2	8	8
2009-03-14	6	0	59	20	39	0	0	0	0	0	0
2009-03-15	7	0	65	24	41	0	0	0	0	0	0
2009-03-16	1	3.8	86	25	61	10	10	6	6	4	4
2009-03-17	2	0	110	47	63	13	13	7	7	6	6
2009-03-18	3	0	86	25	61	4	4	1	1	3	3
2009-03-19	4	0	67	21	46	8	8	3	3	5	5
2009-03-20	5	0	92	33	59	9	9	6	6	3	3
2009-03-21	6	0	72	21	51	0	0	0	0	0	0
2009-03-22	7	2.1	93	27	66	0	0	0	0	0	0
2009-03-23	1	2	89	35	54	10	10	4	4	6	6
2009-03-24	2	0	83	31	52	13	13	7	7	6	6
2009-03-25	3	0	73	21	52	15	15	5	5	10	10
2009-03-26	4	10.9	66	25	41	11	11	7	7	4	4
2009-03-27	5	4.3	54	17	37	6	6	4	4	2	2
2009-03-28	6	0	74	31	43	1	1	1	1	0	0
2009-03-29	7	0	66	22	44	0	0	0	0	0	0
2009-03-30	1	0	72	25	47	10	10	7	7	3	3
2009-03-31	2	0	78	28	50	13	13	5	5	8	8
2009-04-01	3	0	70	25	45	14	14	8	8	6	6
2009-04-02	4	0	74	20	54	9	9	4	4	5	5
2009-04-03	5	0	89	29	60	9	8	4	3	5	5
2009-04-04	6	0	68	19	49	0	0	0	0	0	0
2009-04-05	7	0	87	33	54	0	0	0	0	0	0
2009-04-06	1	0	85	27	58	14	14	6	6	8	8
2009-04-07	2	0	82	18	64	8	8	5	5	3	3
2009-04-08	3	9.8	77	33	44	7	7	5	5	2	2
2009-04-09	4	0	72	17	55	7	7	6	6	1	1
2009-04-10	5	0	70	24	46	0	0	0	0	0	0
2009-04-11	6	0	54	19	35	0	0	0	0	0	0
2009-04-12	7	0	80	31	49	2	2	1	1	1	1
2009-04-13	1	0	73	26	47	1	1	1	1	0	0
2009-04-14	2	2.3	74	27	47	8	8	5	5	3	3
2009-04-15	3	0	77	25	52	8	8	4	4	4	4
2009-04-16	4	0	63	18	45	14	14	10	10	4	4
2009-04-17	5	0	73	27	46	10	10	7	7	3	3
2009-04-18	6	0	39	17	22	4	4	4	4	0	0
2009-04-19	7	0	49	19	30	0	0	0	0	0	0
2009-04-20	1	0	57	16	41	9	9	2	2	7	7
2009-04-21	2	0	62	25	37	11	11	3	3	8	8
2009-04-22	3	0	58	21	37	7	6	4	3	3	3
2009-04-23	4	0	61	26	35	5	5	2	2	3	3
2009-04-24	5	0	60	16	44	6	6	3	3	3	3
2009-04-25	6	0	48	16	32	0	0	0	0	0	0
2009-04-26	7	0	44	10	34	0	0	0	0	0	0
2009-04-27	1	0.2	74	16	58	7	6	1	1	6	5
2009-04-28	2	0	51	13	38	8	7	1	1	7	6
2009-04-29	3	0	51	15	36	12	12	7	7	5	5
2009-04-30	4	0	49	11	38	8	8	2	2	6	6
2009-05-01	5	0	48	21	27	1	1	1	1	0	0
2009-05-02	6	0	51	13	38	0	0	0	0	0	0
2009-05-03	7	0	53	22	31	0	0	0	0	0	0
2009-05-04	1	7.9	53	11	42	9	9	6	6	3	3
2009-05-05	2	10.5	64	27	37	6	6	4	4	2	2
2009-05-06	3	5.1	69	23	46	9	8	6	5	3	3
2009-05-07	4	8.2	73	23	50	7	7	4	4	3	3
2009-05-08	5	3.4	55	11	44	9	9	3	3	6	6
2009-05-09	6	0	55	20	35	5	5	1	1	4	4
2009-05-10	7	0	55	22	33	0	0	0	0	0	0
2009-05-11	1	0	73	21	52	9	9	6	6	3	3
2009-05-12	2	0	58	19	39	10	10	4	4	6	6
2009-05-13	3	0	48	13	35	9	9	3	3	6	6
2009-05-14	4	1.7	52	19	33	7	7	2	2	5	5
2009-05-15	5	0	52	20	32	6	6	1	1	5	5
2009-05-16	6	0	62	19	43	2	2	2	2	0	0
2009-05-17	7	4	58	22	36	1	1	0	0	1	1
2009-05-18	1	0	70	28	42	8	8	5	5	3	3
2009-05-19	2	0.5	61	20	41	5	4	3	3	2	1
2009-05-20	3	2.1	44	16	28	6	6	3	3	3	3
2009-05-21	4	12.2	60	26	34	0	0	0	0	0	0
2009-05-22	5	8	41	13	28	8	8	4	4	4	4
2009-05-23	6	0	41	11	30	2	2	1	1	1	1
2009-05-24	7	0	38	19	19	3	3	2	2	1	1
2009-05-25	1	0	54	15	39	10	10	6	6	4	4
2009-05-26	2	0.3	45	16	29	12	12	6	6	6	6
2009-05-27	3	5.9	42	16	26	11	11	2	2	9	9
2009-05-28	4	0	39	9	30	6	6	1	1	5	5
2009-05-29	5	0	47	12	35	7	6	4	4	3	2
2009-05-30	6	0	42	11	31	0	0	0	0	0	0
2009-05-31	7	0	49	19	30	1	1	0	0	1	1
2009-06-01	1	0	32	12	20	10	10	4	4	6	6
2009-06-02	2	2.3	37	10	27	7	7	4	4	3	3
2009-06-03	3	0	24	8	16	7	6	5	4	2	2
2009-06-04	4	4.1	48	15	33	5	5	2	2	3	3
2009-06-05	5	0	51	14	37	5	5	3	3	2	2
2009-06-06	6	0	54	15	39	0	0	0	0	0	0
2009-06-07	7	0	58	18	40	1	1	0	0	1	1
2009-06-08	1	0	44	13	31	11	10	6	5	5	5
2009-06-09	2	1.4	28	6	22	3	2	2	2	1	0
2009-06-10	3	17.2	55	21	34	6	6	2	2	4	4
2009-06-11	4	10.2	37	12	25	9	9	3	3	6	6
2009-06-12	5	8.7	41	7	34	6	6	2	2	4	4
2009-06-13	6	0.5	58	11	47	1	1	1	1	0	0
2009-06-14	7	0	57	20	37	3	3	1	1	2	2
2009-06-15	1	0	42	7	35	12	12	2	2	10	10
2009-06-16	2	0	41	16	25	5	5	4	4	1	1
2009-06-17	3	6.9	42	17	25	4	4	3	3	1	1
2009-06-18	4	4.4	35	9	26	3	3	1	1	2	2
2009-06-19	5	9.8	38	15	23	0	0	0	0	0	0
2009-06-20	6	7.1	49	14	35	0	0	0	0	0	0
2009-06-21	7	14.2	34	12	22	0	0	0	0	0	0
2009-06-22	1	0	39	10	29	9	8	5	5	4	3
2009-06-23	2	0	46	14	32	7	7	3	3	4	4
2009-06-24	3	0	17	6	11	3	3	2	2	1	1
2009-06-25	4	0	42	15	27	15	15	4	4	11	11
2009-06-26	5	0	37	11	26	10	10	3	3	7	7
2009-06-27	6	0	32	14	18	2	2	1	1	1	1
2009-06-28	7	0	40	12	28	1	1	0	0	1	1
2009-06-29	1	0	46	14	32	8	8	6	6	2	2
2009-06-30	2	0	42	12	30	8	7	5	4	3	3
2009-07-01	3	0	48	11	37	10	10	7	7	3	3
2009-07-02	4	0	41	16	25	5	5	2	2	3	3
2009-07-03	5	0	36	8	28	5	5	3	3	2	2
2009-07-04	6	0	46	16	30	4	4	1	1	3	3
2009-07-05	7	1.9	37	10	27	1	1	1	1	0	0
2009-07-06	1	0.5	59	19	40	8	8	2	2	6	6
2009-07-07	2	0.8	31	11	20	10	10	4	4	6	6
2009-07-08	3	16.1	38	12	26	5	5	2	2	3	3
2009-07-09	4	25.3	57	17	40	5	5	4	4	1	1
2009-07-10	5	29.2	45	9	36	8	8	2	2	6	6
2009-07-11	6	12.2	36	14	22	1	1	0	0	1	1
2009-07-12	7	2.7	34	8	26	0	0	0	0	0	0
2009-07-13	1	1.7	45	18	27	3	3	0	0	3	3
2009-07-14	2	0	46	12	34	4	4	1	1	3	3
2009-07-15	3	4.1	31	7	24	13	12	7	7	6	5
2009-07-16	4	0.3	42	15	27	6	6	4	4	2	2
2009-07-17	5	0.9	41	9	32	8	8	4	4	4	4
2009-07-18	6	15.2	34	9	25	0	0	0	0	0	0
2009-07-19	7	0.9	36	14	22	0	0	0	0	0	0
2009-07-20	1	0	47	9	38	10	10	2	2	8	8
2009-07-21	2	0	32	13	19	5	5	4	4	1	1
2009-07-22	3	8.9	35	18	17	3	3	2	2	1	1
2009-07-23	4	23.9	49	20	29	2	2	1	1	1	1
2009-07-24	5	0	33	10	23	12	11	5	5	7	6
2009-07-25	6	0	35	15	20	2	2	2	2	0	0
2009-07-26	7	0.3	36	15	21	0	0	0	0	0	0
2009-07-27	1	19.6	46	14	32	9	8	3	3	6	5
2009-07-28	2	0	43	17	26	8	8	4	4	4	4
2009-07-29	3	0.9	38	11	27	4	2	1	0	3	2
2009-07-30	4	12	41	16	25	2	2	1	1	1	1
2009-07-31	5	12.5	42	16	26	7	7	5	5	2	2
2009-08-01	6	0	46	19	27	3	3	2	2	1	1
2009-08-02	7	4.3	44	13	31	2	2	2	2	0	0
2009-08-03	1	9.4	38	13	25	8	8	5	5	3	3
2009-08-04	2	0.5	50	16	34	12	12	7	7	5	5
2009-08-05	3	0	49	13	36	6	6	2	2	4	4
2009-08-06	4	0	45	11	34	9	9	5	5	4	4
2009-08-07	5	0	32	6	26	6	5	2	2	4	3
2009-08-08	6	0	37	14	23	1	1	0	0	1	1
2009-08-09	7	12.1	26	8	18	1	1	0	0	1	1
2009-08-10	1	0	40	9	31	10	10	4	4	6	6
2009-08-11	2	8.7	41	9	32	14	13	6	6	8	7
2009-08-12	3	0	59	21	38	6	6	5	5	1	1
2009-08-13	4	2.1	44	12	32	13	13	4	4	9	9
2009-08-14	5	0	30	11	19	7	7	5	5	2	2
2009-08-15	6	4.4	35	13	22	1	1	1	1	0	0
2009-08-16	7	8.5	42	13	29	0	0	0	0	0	0
2009-08-17	1	0	51	9	42	14	14	8	8	6	6
2009-08-18	2	0	46	14	32	3	3	2	2	1	1
2009-08-19	3	0	36	7	29	8	8	5	5	3	3
2009-08-20	4	7.1	34	10	24	9	9	3	3	6	6
2009-08-21	5	9.5	41	11	30	13	12	6	6	7	6
2009-08-22	6	0	29	14	15	2	2	2	2	0	0
2009-08-23	7	0	46	15	31	0	0	0	0	0	0
2009-08-24	1	0	46	13	33	12	11	4	4	8	7
2009-08-25	2	16.9	59	23	36	16	16	15	15	1	1
2009-08-26	3	0	45	11	34	9	9	4	4	5	5
2009-08-27	4	0	39	13	26	8	7	4	3	4	4
2009-08-28	5	26.7	45	14	31	9	9	3	3	6	6
2009-08-29	6	18.9	43	14	29	2	2	1	1	1	1
2009-08-30	7	0.2	48	9	39	6	6	4	4	2	2
2009-08-31	1	5.2	55	24	31	6	6	2	2	4	4
2009-09-01	2	3.5	39	13	26	7	7	3	3	4	4
2009-09-02	3	4.1	50	18	32	6	6	5	5	1	1
2009-09-03	4	22.5	38	16	22	6	6	3	3	3	3
2009-09-04	5	15.1	41	13	28	7	7	5	5	2	2
2009-09-05	6	4.4	41	15	26	3	3	3	3	0	0
2009-09-06	7	0.4	34	8	26	4	4	3	3	1	1
2009-09-07	1	1.9	50	17	33	12	12	6	6	6	6
2009-09-08	2	0	47	14	33	8	8	2	2	6	6
2009-09-09	3	0	37	15	22	4	4	3	3	1	1
2009-09-10	4	0	43	19	24	5	5	3	3	2	2
2009-09-11	5	0	38	15	23	5	4	2	2	3	2
2009-09-12	6	0	41	13	28	3	3	1	1	2	2
2009-09-13	7	0	40	19	21	2	2	2	2	0	0
2009-09-14	1	0	46	16	30	9	9	5	5	4	4
2009-09-15	2	0	43	11	32	7	7	4	4	3	3
2009-09-16	3	0	49	18	31	7	6	2	1	5	5
2009-09-17	4	0	47	20	27	4	4	2	2	2	2
2009-09-18	5	0	38	15	23	5	5	4	4	1	1
2009-09-19	6	0	25	9	16	0	0	0	0	0	0
2009-09-20	7	0.2	29	9	20	0	0	0	0	0	0
2009-09-21	1	2.6	34	11	23	7	7	3	3	4	4
2009-09-22	2	2.1	40	15	25	7	6	2	1	5	5
2009-09-23	3	5.4	39	10	29	9	9	4	4	5	5
2009-09-24	4	0	38	17	21	2	2	1	1	1	1
2009-09-25	5	0	43	16	27	7	7	3	3	4	4
2009-09-26	6	0	50	13	37	4	4	1	1	3	3
2009-09-27	7	5.8	45	14	31	1	1	0	0	1	1
2009-09-28	1	0	47	20	27	6	6	2	2	4	4
2009-09-29	2	0	45	15	30	7	7	1	1	6	6
2009-09-30	3	2.4	46	17	29	3	3	1	1	2	2
2009-10-01	4	4	42	19	23	12	12	6	6	6	6
2009-10-02	5	0	44	12	32	14	14	9	9	5	5
2009-10-03	6	24.9	44	11	33	6	6	2	2	4	4
2009-10-04	7	3.5	37	11	26	2	2	0	0	2	2
2009-10-05	1	0	43	9	34	11	11	5	5	6	6
2009-10-06	2	24.5	43	19	24	2	2	0	0	2	2
2009-10-07	3	0	39	15	24	7	7	4	4	3	3
2009-10-08	4	15	46	18	28	6	6	3	3	3	3
2009-10-09	5	0.1	35	17	18	10	10	6	6	4	4
2009-10-10	6	0	36	15	21	3	2	1	1	2	1
2009-10-11	7	2.8	38	14	24	2	1	1	1	1	0
2009-10-12	1	0	56	24	32	17	16	3	3	14	13
2009-10-13	2	0	53	21	32	8	8	4	4	4	4
2009-10-14	3	0	40	14	26	5	4	1	1	4	3
2009-10-15	4	3.1	42	10	32	9	9	2	2	7	7
2009-10-16	5	7	43	18	25	6	6	2	2	4	4
2009-10-17	6	0	33	14	19	3	3	1	1	2	2
2009-10-18	7	2.9	30	14	16	3	3	2	2	1	1
2009-10-19	1	1.6	34	13	21	15	14	5	4	10	10
2009-10-20	2	0	46	14	32	8	7	1	1	7	6
2009-10-21	3	0	35	12	23	10	10	5	5	5	5
2009-10-22	4	0	46	18	28	11	11	7	7	4	4
2009-10-23	5	0.6	38	20	18	2	2	1	1	1	1
2009-10-24	6	4.5	39	20	19	0	0	0	0	0	0
2009-10-25	7	8.2	31	13	18	2	2	1	1	1	1
2009-10-26	1	0	42	10	32	7	7	3	3	4	4
2009-10-27	2	0	42	11	31	8	8	2	2	6	6
2009-10-28	3	0	41	18	23	8	8	2	2	6	6
2009-10-29	4	0	33	10	23	11	11	4	4	7	7
2009-10-30	5	0	45	12	33	6	5	2	1	4	4
2009-10-31	6	0	42	13	29	1	1	0	0	1	1
2009-11-01	7	2.4	35	8	27	0	0	0	0	0	0
2009-11-02	1	8.1	42	14	28	6	6	4	4	2	2
2009-11-03	2	0	47	15	32	13	13	4	4	9	9
2009-11-04	3	0.8	45	18	27	9	9	4	4	5	5
2009-11-05	4	1.9	46	18	28	14	14	7	7	7	7
2009-11-06	5	6.7	36	17	19	20	20	9	9	11	11
2009-11-07	6	0	42	19	23	1	1	0	0	1	1
2009-11-08	7	0	37	21	16	4	4	1	1	3	3
2009-11-09	1	0	40	12	28	12	12	4	4	8	8
2009-11-10	2	1.4	53	19	34	11	11	6	6	5	5
2009-11-11	3	0	50	17	33	15	14	6	6	9	8
2009-11-12	4	0	59	23	36	8	8	1	1	7	7
2009-11-13	5	7.8	48	19	29	14	14	3	3	11	11
2009-11-14	6	6.7	38	12	26	0	0	0	0	0	0
2009-11-15	7	1.7	70	34	36	1	1	0	0	1	1
2009-11-16	1	6.7	53	19	34	18	17	8	8	10	9
2009-11-17	2	12.7	52	18	34	10	10	4	4	6	6
2009-11-18	3	25.1	58	24	34	11	11	6	6	5	5
2009-11-19	4	15.9	72	27	45	8	8	3	3	5	5
2009-11-20	5	4	63	24	39	9	8	4	3	5	5
2009-11-21	6	0	53	19	34	2	2	2	2	0	0
2009-11-22	7	29.1	42	16	26	4	4	2	2	2	2
2009-11-23	1	3.9	48	22	26	16	16	8	8	8	8
2009-11-24	2	3	50	15	35	18	18	7	7	11	11
2009-11-25	3	7.1	44	17	27	16	16	6	6	10	10
2009-11-26	4	4	61	22	39	10	10	5	5	5	5
2009-11-27	5	3.1	38	11	27	6	6	1	1	5	5
2009-11-28	6	1	35	15	20	2	2	2	2	0	0
2009-11-29	7	4.1	55	18	37	0	0	0	0	0	0
2009-11-30	1	0	45	17	28	11	11	4	4	7	7
2009-12-01	2	0	55	15	40	11	8	3	2	8	6
2009-12-02	3	0	54	19	35	9	9	3	3	6	6
2009-12-03	4	4.5	36	13	23	16	16	3	3	13	13
2009-12-04	5	2.5	57	23	34	17	17	7	7	10	10
2009-12-05	6	1	43	12	31	2	2	0	0	2	2
2009-12-06	7	6.1	50	13	37	4	4	1	1	3	3
2009-12-07	1	0.6	63	18	45	13	13	4	4	9	9
2009-12-08	2	0	44	15	29	21	21	14	14	7	7
2009-12-09	3	0	51	20	31	16	16	7	7	9	9
2009-12-10	4	0	41	14	27	8	8	2	2	6	6
2009-12-11	5	0	46	13	33	6	6	1	1	5	5
2009-12-12	6	0	53	20	33	3	3	2	2	1	1
2009-12-13	7	0	56	21	35	3	3	2	2	1	1
2009-12-14	1	3	46	10	36	17	17	8	8	9	9
2009-12-15	2	2.5	44	15	29	11	9	2	2	9	7
2009-12-16	3	0	40	12	28	11	11	3	3	8	8
2009-12-17	4	1.3	62	16	46	10	10	4	4	6	6
2009-12-18	5	0	57	14	43	14	14	3	3	11	11
2009-12-19	6	0	74	15	59	3	3	1	1	2	2
2009-12-20	7	0	71	19	52	1	1	1	1	0	0
2009-12-21	1	0	67	18	49	16	15	10	10	6	5
2009-12-22	2	2.1	58	22	36	16	16	5	5	11	11
2009-12-23	3	2	62	20	42	8	8	3	3	5	5
2009-12-24	4	3	70	19	51	1	1	1	1	0	0
2009-12-25	5	30.7	81	21	60	3	3	2	2	1	1
2009-12-26	6	0.1	71	23	48	2	2	0	0	2	2
2009-12-27	7	10.8	68	18	50	3	3	3	3	0	0
2009-12-28	1	0	50	15	35	13	13	7	7	6	6
2009-12-29	2	0	47	8	39	16	16	6	6	10	10
2009-12-30	3	0	57	18	39	16	16	8	8	8	8
2009-12-31	4	0	46	13	33	1	1	1	1	0	0
2010-01-01	5	3.8	54	19	35	0	0	0	0	0	0
2010-01-02	6	0.5	46	12	34	3	3	1	1	2	2
2010-01-03	7	0	52	17	35	2	2	1	1	1	1
2010-01-04	1	0	52	15	37	14	14	4	4	10	10
2010-01-05	2	0.6	54	20	34	9	9	3	3	6	6
2010-01-06	3	2.6	59	25	34	5	5	1	1	4	4
2010-01-07	4	0	44	10	34	11	11	3	3	8	8
2010-01-08	5	0	50	20	30	10	10	3	3	7	7
2010-01-09	6	0	51	14	37	2	2	1	1	1	1
2010-01-10	7	0	67	24	43	6	6	2	2	4	4
2010-01-11	1	0	52	11	41	16	16	4	4	12	12
2010-01-12	2	0	67	16	51	15	15	2	2	13	13
2010-01-13	3	0	69	16	53	13	13	5	5	8	8
2010-01-14	4	0	74	29	45	16	15	4	3	12	12
2010-01-15	5	0	66	23	43	13	13	2	2	11	11
2010-01-16	6	0	71	21	50	2	2	1	1	1	1
2010-01-17	7	1.8	81	21	60	6	6	3	3	3	3
2010-01-18	1	0	63	21	42	24	24	7	7	17	17
2010-01-19	2	0	73	23	50	9	9	3	3	6	6
2010-01-20	3	1.6	68	17	51	26	26	8	8	18	18
2010-01-21	4	0	63	21	42	16	16	9	9	7	7
2010-01-22	5	0	61	17	44	11	11	5	5	6	6
2010-01-23	6	0	70	27	43	5	5	2	2	3	3
2010-01-24	7	0	70	17	53	2	2	0	0	2	2
2010-01-25	1	0	78	15	63	17	16	5	5	12	11
2010-01-26	2	1.9	83	39	44	15	15	5	5	10	10
2010-01-27	3	13	69	25	44	8	8	3	3	5	5
2010-01-28	4	0	72	20	52	13	13	9	9	4	4
2010-01-29	5	0	78	28	50	15	15	9	9	6	6
2010-01-30	6	0	74	28	46	1	0	1	0	0	0
2010-01-31	7	3.4	100	34	66	1	1	0	0	1	1
2010-02-01	1	4.9	97	35	62	8	8	5	5	3	3
2010-02-02	2	9.2	82	28	54	12	12	6	6	6	6
2010-02-03	3	2.4	85	36	49	14	14	8	8	6	6
2010-02-04	4	0	80	26	54	21	21	7	7	14	14
2010-02-05	5	0	70	26	44	14	13	7	6	7	7
2010-02-06	6	0	58	23	35	5	5	1	1	4	4
2010-02-07	7	0	94	30	64	3	3	2	2	1	1
2010-02-08	1	0	64	25	39	20	20	7	7	13	13
2010-02-09	2	1.8	78	23	55	14	14	2	2	12	12
2010-02-10	3	0	70	20	50	12	12	3	3	9	9
2010-02-11	4	0	76	14	62	15	15	5	5	10	10
2010-02-12	5	0	71	22	49	12	11	5	4	7	7
2010-02-13	6	0	84	32	52	4	4	2	2	2	2
2010-02-14	7	0	82	29	53	4	4	2	2	2	2
2010-02-15	1	0	90	21	69	21	21	8	8	13	13
2010-02-16	2	1.7	86	29	57	16	16	6	6	10	10
2010-02-17	3	0	102	40	62	14	14	3	3	11	11
2010-02-18	4	10.1	80	24	56	12	12	4	4	8	8
2010-02-19	5	20.9	81	24	57	6	6	3	3	3	3
2010-02-20	6	7.3	72	26	46	2	2	0	0	2	2
2010-02-21	7	0.9	86	29	57	5	5	1	1	4	4
2010-02-22	1	0.4	73	26	47	22	22	10	10	12	12
2010-02-23	2	0	68	23	45	19	19	6	6	13	13
2010-02-24	3	0	89	30	59	15	15	6	6	9	9
2010-02-25	4	7.5	69	21	48	14	14	7	7	7	7
2010-02-26	5	1.1	90	14	76	17	17	7	7	10	10
2010-02-27	6	3.4	68	18	50	5	5	1	1	4	4
2010-02-28	7	2.9	101	46	55	6	6	2	2	4	4
2010-03-01	1	0	103	35	68	20	18	2	2	18	16
2010-03-02	2	0.3	74	25	49	14	14	4	4	10	10
2010-03-03	3	0	101	36	65	17	17	6	6	11	11
2010-03-04	4	0	85	24	61	11	11	4	4	7	7
2010-03-05	5	0	71	25	46	12	12	7	7	5	5
2010-03-06	6	0	69	26	43	3	3	2	2	1	1
2010-03-07	7	0	81	23	58	2	2	1	1	1	1
2010-03-08	1	0	80	39	41	21	21	6	6	15	15
2010-03-09	2	0	82	25	57	20	19	11	11	9	8
2010-03-10	3	0	73	28	45	18	17	12	12	6	5
2010-03-11	4	0	77	20	57	17	16	6	5	11	11
2010-03-12	5	0	86	23	63	17	17	7	7	10	10
2010-03-13	6	0	71	29	42	4	4	1	1	3	3
2010-03-14	7	0	73	27	46	6	6	3	3	3	3
2010-03-15	1	0	100	28	72	22	22	8	8	14	14
2010-03-16	2	0	81	29	52	27	27	8	8	19	19
2010-03-17	3	0	83	27	56	9	9	2	2	7	7
2010-03-18	4	0	100	43	57	15	15	2	2	13	13
2010-03-19	5	2.5	56	19	37	12	12	1	1	11	11
2010-03-20	6	0	79	27	52	2	2	2	2	0	0
2010-03-21	7	0	91	31	60	2	2	1	1	1	1
2010-03-22	1	4.8	102	44	58	25	25	12	12	13	13
2010-03-23	2	11.8	76	26	50	16	16	10	10	6	6
2010-03-24	3	0	78	28	50	17	17	8	8	9	9
2010-03-25	4	0	62	30	32	14	14	2	2	12	12
2010-03-26	5	12.8	76	29	47	11	11	2	2	9	9
2010-03-27	6	4.2	75	28	47	6	6	1	1	5	5
2010-03-28	7	7.2	89	40	49	2	2	2	2	0	0
2010-03-29	1	0	70	31	39	23	23	13	13	10	10
2010-03-30	2	3.3	64	23	41	20	19	6	6	14	13
2010-03-31	3	6.5	84	35	49	14	14	3	3	11	11
2010-04-01	4	5.2	72	18	54	22	22	7	7	15	15
2010-04-02	5	8.6	72	25	47	3	3	2	2	1	1
2010-04-03	6	0	58	9	49	2	2	0	0	2	2
2010-04-04	7	4.9	70	23	47	5	5	4	4	1	1
2010-04-05	1	0	68	27	41	7	7	3	3	4	4
2010-04-06	2	2.3	77	31	46	27	25	6	5	21	20
2010-04-07	3	0	66	24	42	16	15	6	6	10	9
2010-04-08	4	0	71	27	44	16	16	3	3	13	13
2010-04-09	5	0	58	13	45	14	14	6	6	8	8
2010-04-10	6	0	77	31	46	3	3	1	1	2	2
2010-04-11	7	0	95	34	61	8	8	5	5	3	3
2010-04-12	1	0	74	22	52	14	14	5	5	9	9
2010-04-13	2	0	74	28	46	11	11	4	4	7	7
2010-04-14	3	0	77	27	50	8	8	5	5	3	3
2010-04-15	4	0	72	23	49	13	12	5	4	8	8
2010-04-16	5	0	61	19	42	19	19	7	7	12	12
2010-04-17	6	0	72	24	48	6	6	3	3	3	3
2010-04-18	7	0	96	32	64	3	3	2	2	1	1
2010-04-19	1	0	64	19	45	17	16	6	6	11	10
2010-04-20	2	0.8	59	17	42	18	18	5	5	13	13
2010-04-21	3	0.3	51	17	34	12	12	5	5	7	7
2010-04-22	4	0	80	32	48	12	12	5	5	7	7
2010-04-23	5	0	65	25	40	18	18	6	6	12	12
2010-04-24	6	0	80	33	47	2	2	2	2	0	0
2010-04-25	7	0	77	23	54	4	4	3	3	1	1
2010-04-26	1	0	73	27	46	14	14	5	5	9	9
2010-04-27	2	0	65	26	39	27	24	13	10	14	14
2010-04-28	3	10.7	77	28	49	23	23	13	13	10	10
2010-04-29	4	0	64	24	40	10	10	7	7	3	3
2010-04-30	5	3.9	48	19	29	19	19	9	9	10	10
2010-05-01	6	0	72	27	45	3	3	1	1	2	2
2010-05-02	7	0	76	24	52	0	0	0	0	0	0
2010-05-03	1	0	54	22	32	20	20	7	7	13	13
2010-05-04	2	0.4	48	17	31	16	16	6	6	10	10
2010-05-05	3	0	53	15	38	13	13	8	8	5	5
2010-05-06	4	0	57	26	31	11	11	1	1	10	10
2010-05-07	5	0	63	25	38	13	13	6	6	7	7
2010-05-08	6	0	77	27	50	4	4	0	0	4	4
2010-05-09	7	0	76	27	49	2	2	1	1	1	1
2010-05-10	1	0	76	28	48	20	20	8	8	12	12
2010-05-11	2	0	59	25	34	18	17	7	7	11	10
2010-05-12	3	31.1	50	17	33	14	14	7	7	7	7
2010-05-13	4	0	71	24	47	3	3	1	1	2	2
2010-05-14	5	0	77	30	47	9	9	3	3	6	6
2010-05-15	6	3.8	72	16	56	6	6	5	5	1	1
2010-05-16	7	0.7	68	30	38	5	5	2	2	3	3
2010-05-17	1	0	69	21	48	23	23	16	16	7	7
2010-05-18	2	1.7				25	24	15	14	10	10
2010-05-19	3	0	53	17	36	11	11	3	3	8	8
2010-05-20	4	14.4	69	20	49	15	13	7	5	8	8
2010-05-21	5	1.1	49	22	27	12	12	3	3	9	9
2010-05-22	6	0	50	20	30	4	4	1	1	3	3
2010-05-23	7	0	50	11	39	5	5	3	3	2	2
2010-05-24	1	0.4	58	22	36	31	30	9	9	22	21
2010-05-25	2	2.1	49	15	34	13	13	8	8	5	5
2010-05-26	3	0	48	21	27	14	13	5	4	9	9
2010-05-27	4	0	44	10	34	15	15	4	4	11	11
2010-05-28	5	3	43	17	26	7	7	3	3	4	4
2010-05-29	6	0.5	53	20	33	5	5	3	3	2	2
2010-05-30	7	0	53	17	36	5	5	4	4	1	1
2010-05-31	1	0	44	17	27	12	12	5	5	7	7
2010-06-01	2	0	50	19	31	21	18	12	9	9	9
2010-06-02	3	0	51	21	30	14	14	5	5	9	9
2010-06-03	4	0	40	18	22	9	9	2	2	7	7
2010-06-04	5	0	36	10	26	11	11	6	6	5	5
2010-06-05	6	0	48	15	33	5	5	1	1	4	4
2010-06-06	7	0	54	23	31	3	3	1	1	2	2
2010-06-07	1	0.3	44	15	29	15	14	3	3	12	11
2010-06-08	2	5.8	42	8	34	20	20	7	7	13	13
2010-06-09	3	0				16	16	2	2	14	14
2010-06-10	4	12.3	37	11	26	4	4	3	3	1	1
2010-06-11	5	4.8	49	20	29	14	14	10	10	4	4
2010-06-12	6	5.5	51	22	29	4	4	3	3	1	1
2010-06-13	7	0	43	16	27	3	3	2	2	1	1
2010-06-14	1	0	41	20	21	17	17	6	6	11	11
2010-06-15	2	0	29	12	17	14	14	4	4	10	10
2010-06-16	3	0	38	13	25	8	8	3	3	5	5
2010-06-17	4	0	47	19	28	12	12	2	2	10	10
2010-06-18	5	3.5	36	12	24	9	9	4	4	5	5
2010-06-19	6	11.1	39	13	26	1	1	0	0	1	1
2010-06-20	7	0	33	10	23	3	3	2	2	1	1
2010-06-21	1	0	45	16	29	22	22	10	10	12	12
2010-06-22	2	0	51	16	35	18	18	6	6	12	12
2010-06-23	3	0	45	21	24	11	10	2	2	9	8
2010-06-24	4	0	33	12	21	15	15	3	3	12	12
2010-06-25	5	0	26	8	18	0	0	0	0	0	0
2010-06-26	6	0	38	15	23	1	1	0	0	1	1
2010-06-27	7	0	39	10	29	1	1	0	0	1	1
2010-06-28	1	0	44	17	27	16	15	6	5	10	10
2010-06-29	2	2.1	26	7	19	9	9	4	4	5	5
2010-06-30	3	0.8	39	15	24	7	7	2	2	5	5
2010-07-01	4	0	37	11	26	15	14	6	5	9	9
2010-07-02	5	0	29	8	21	11	11	5	5	6	6
2010-07-03	6	0	40	15	25	2	2	0	0	2	2
2010-07-04	7	2.1	26	6	20	1	1	1	1	0	0
2010-07-05	1	0	39	13	26	12	12	3	3	9	9
2010-07-06	2	0	44	11	33	12	11	7	7	5	4
2010-07-07	3	0	44	10	34	8	8	2	2	6	6
2010-07-08	4	3	56	18	38	9	9	4	4	5	5
2010-07-09	5	0	36	15	21	12	11	5	4	7	7
2010-07-10	6	0	32	7	25	2	2	0	0	2	2
2010-07-11	7	0	35	13	22	3	3	2	2	1	1
2010-07-12	1	9.9	38	8	30	11	10	4	4	7	6
2010-07-13	2	3.1				12	12	4	4	8	8
2010-07-14	3	0				9	9	5	5	4	4
2010-07-15	4	8.4				5	5	0	0	5	5
2010-07-16	5	0	32	10	22	19	19	8	8	11	11
2010-07-17	6	7.1	39	14	25	2	2	0	0	2	2
2010-07-18	7	0	33	12	21	6	6	4	4	2	2
2010-07-19	1	0.5	28	11	17	13	13	5	5	8	8
2010-07-20	2	0	43	14	29	12	11	0	0	12	11
2010-07-21	3	5.1	33	13	20	18	18	6	6	12	12
2010-07-22	4	0	27	12	15	12	12	8	8	4	4
2010-07-23	5	0	49	12	37	17	17	7	7	10	10
2010-07-24	6	0	39	11	28	2	2	1	1	1	1
2010-07-25	7	14.9	32	11	21	4	4	3	3	1	1
2010-07-26	1	0	43	13	30	18	17	11	10	7	7
2010-07-27	2	0	41	14	27	11	11	8	8	3	3
2010-07-28	3	0	37	13	24	17	17	7	7	10	10
2010-07-29	4	28.5	40	13	27	14	14	7	7	7	7
2010-07-30	5	18.1	46	8	38	11	11	6	6	5	5
2010-07-31	6	16.7	42	17	25	1	1	0	0	1	1
2010-08-01	7	2.3	33	11	22	6	6	2	2	4	4
2010-08-02	1	0.4	46	17	29	22	22	6	6	16	16
2010-08-03	2	0	44	16	28	18	18	8	8	10	10
2010-08-04	3	0	27	6	21	12	12	7	7	5	5
2010-08-05	4	7.1	37	18	19	19	19	9	9	10	10
2010-08-06	5	9.1	35	11	24	13	12	2	2	11	10
2010-08-07	6	0.1	30	11	19	3	3	2	2	1	1
2010-08-08	7	4.8	37	11	26	4	4	3	3	1	1
2010-08-09	1	0	39	12	27	21	21	9	9	12	12
2010-08-10	2	0	37	12	25	18	17	5	5	13	12
2010-08-11	3	5.8	44	15	29	22	22	11	11	11	11
2010-08-12	4	34.4	35	9	26	12	12	4	4	8	8
2010-08-13	5	0	48	14	34	21	21	8	8	13	13
2010-08-14	6	0	37	6	31	6	6	3	3	3	3
2010-08-15	7	2.4	34	9	25	5	5	4	4	1	1
2010-08-16	1	2.7	46	15	31	26	26	7	7	19	19
2010-08-17	2	1.1	47	17	30	22	21	8	7	14	14
2010-08-18	3	2.3	42	16	26	24	24	6	6	18	18
2010-08-19	4	0	38	14	24	20	20	8	8	12	12
2010-08-20	5	20.2	39	18	21	20	19	7	7	13	12
2010-08-21	6	1.4	40	14	26	4	4	3	3	1	1
2010-08-22	7	0	57	19	38	12	12	7	7	5	5
2010-08-23	1	13.5	56	12	44	23	22	10	9	13	13
2010-08-24	2	19.5	31	8	23	18	17	6	6	12	11
2010-08-25	3	6.9	43	16	27	20	19	11	11	9	8
2010-08-26	4	0	44	17	27	18	18	8	8	10	10
2010-08-27	5	8.1	41	20	21	8	8	2	2	6	6
2010-08-28	6	6.5	44	13	31	4	4	1	1	3	3
2010-08-29	7	1.3	44	9	35	7	7	2	2	5	5
2010-08-30	1	0	53	19	34	24	24	9	9	15	15
2010-08-31	2	0	36	12	24	14	14	4	4	10	10
2010-09-01	3	1.3	33	11	22	11	11	6	6	5	5
2010-09-02	4	0	29	8	21	14	14	7	7	7	7
2010-09-03	5	0	39	14	25	15	15	6	6	9	9
2010-09-04	6	0	39	15	24	6	6	4	4	2	2
2010-09-05	7	0	45	17	28	1	1	1	1	0	0
2010-09-06	1	0	29	10	19	19	19	8	8	11	11
2010-09-07	2	0	32	11	21	11	11	7	7	4	4
2010-09-08	3	0	31	5	26	12	11	5	5	7	6
2010-09-09	4	0	37	12	25	23	23	9	9	14	14
2010-09-10	5	2.1	34	12	22	11	11	3	3	8	8
2010-09-11	6	11	45	20	25	2	2	1	1	1	1
2010-09-12	7	0	34	12	22	0	0	0	0	0	0
2010-09-13	1	4.8	35	18	17	14	14	6	6	8	8
2010-09-14	2	11.2	43	13	30	15	15	9	9	6	6
2010-09-15	3	20	38	13	25	15	12	7	6	8	6
2010-09-16	4	4.8	26	9	17	15	15	9	9	6	6
2010-09-17	5	10.6	41	13	28	14	14	8	8	6	6
2010-09-18	6	1.5	40	12	28	0	0	0	0	0	0
2010-09-19	7	0	46	16	30	1	1	1	1	0	0
2010-09-20	1	10.1	52	17	35	14	13	5	5	9	8
2010-09-21	2	0	31	11	20	9	9	6	6	3	3
2010-09-22	3	0	31	8	23	10	10	5	5	5	5
2010-09-23	4	0	37	13	24	8	8	2	2	6	6
2010-09-24	5	5.7	35	7	28	4	4	2	2	2	2
2010-09-25	6	5.4	43	18	25	0	0	0	0	0	0
2010-09-26	7	0	42	12	30	5	5	3	3	2	2
2010-09-27	1	0	30	11	19	17	17	2	2	15	15
2010-09-28	2	0	41	11	30	9	9	2	2	7	7
2010-09-29	3	0	35	12	23	8	7	5	4	3	3
2010-09-30	4	0	44	12	32	15	14	3	2	12	12
2010-10-01	5	0	27	9	18	12	12	7	7	5	5
2010-10-02	6	0	42	14	28	1	1	1	1	0	0
2010-10-03	7	0	39	16	23	2	2	2	2	0	0
2010-10-04	1	0	49	19	30	20	18	11	9	9	9
2010-10-05	2	0	42	11	31	17	17	11	11	6	6
2010-10-06	3	24.1	43	15	28	19	19	11	11	8	8
2010-10-07	4	0	45	16	29	15	15	6	6	9	9
2010-10-08	5	0	31	11	20	12	12	7	7	5	5
2010-10-09	6	0	36	14	22	1	1	0	0	1	1
2010-10-10	7	0	50	15	35	4	4	1	1	3	3
2010-10-11	1	0	43	8	35	13	13	4	4	9	9
2010-10-12	2	0	47	15	32	12	12	3	3	9	9
2010-10-13	3	0	44	14	30	11	10	6	6	5	4
2010-10-14	4	0	45	16	29	19	17	5	5	14	12
2010-10-15	5	0	39	9	30	10	10	5	5	5	5
2010-10-16	6	0	41	14	27	4	4	2	2	2	2
2010-10-17	7	0	38	13	25	2	2	1	1	1	1
2010-10-18	1	27.1	56	23	33	11	10	4	3	7	7
2010-10-19	2	7.2	46	12	34	8	8	3	3	5	5
2010-10-20	3	0	47	12	35	11	11	2	2	9	9
2010-10-21	4	12.3	42	10	32	6	6	4	4	2	2
2010-10-22	5	7.5	40	12	28	11	11	4	4	7	7
2010-10-23	6	29.1	39	14	25	4	4	1	1	3	3
2010-10-24	7	3.5	74	30	44	5	5	1	1	4	4
2010-10-25	1	0	59	19	40	22	22	8	8	14	14
2010-10-26	2	0	38	10	28	13	13	6	6	7	7
2010-10-27	3	8.4	52	20	32	12	12	4	4	8	8
2010-10-28	4	4.9	57	20	37	10	10	2	2	8	8
2010-10-29	5	3.9	46	23	23	11	11	7	7	4	4
2010-10-30	6	0.5	39	18	21	5	5	1	1	4	4
2010-10-31	7	0	47	17	30	0	0	0	0	0	0
2010-11-01	1	0	53	15	38	15	14	7	7	8	7
2010-11-02	2	36.4	61	16	45	12	11	2	2	10	9
2010-11-03	3	0.5	33	9	24	7	7	1	1	6	6
2010-11-04	4	0.6	41	16	25	15	15	4	4	11	11
2010-11-05	5	0	51	16	35	10	10	7	7	3	3
2010-11-06	6	0	48	16	32	2	2	2	2	0	0
2010-11-07	7	0	47	22	25	3	2	3	2	0	0
2010-11-08	1	4	52	25	27	11	11	3	3	8	8
2010-11-09	2	13.2	38	11	27	4	4	2	2	2	2
2010-11-10	3	0.6	43	15	28	10	10	4	4	6	6
2010-11-11	4	4.6	50	26	24	7	7	4	4	3	3
2010-11-12	5	4.1	46	16	30	9	9	5	5	4	4
2010-11-13	6	16.1	53	18	35	7	7	6	6	1	1
2010-11-14	7	4.2	65	22	43	4	4	3	3	1	1
2010-11-15	1	7.1	55	19	36	15	15	4	4	11	11
2010-11-16	2	0	45	12	33	17	17	5	5	12	12
2010-11-17	3	0	47	24	23	8	8	3	3	5	5
2010-11-18	4	0	40	10	30	16	16	5	5	11	11
2010-11-19	5	10.6	54	19	35	14	14	4	4	10	10
2010-11-20	6	3.4	61	17	44	2	2	0	0	2	2
2010-11-21	7	0.8	57	26	31	3	3	1	1	2	2
2010-11-22	1	13.4	57	22	35	15	15	2	2	13	13
2010-11-23	2	6.1	48	10	38	15	15	9	9	6	6
2010-11-24	3	7.1	58	18	40	11	11	1	1	10	10
2010-11-25	4	4.5	43	16	27	12	12	4	4	8	8
2010-11-26	5	1	57	19	38	13	13	8	8	5	5
2010-11-27	6	1.4	58	24	34	4	4	3	3	1	1
2010-11-28	7	4.4	60	19	41	5	5	4	4	1	1
2010-11-29	1	0	56	20	36	20	20	10	10	10	10
2010-11-30	2	0	59	16	43	25	25	14	14	11	11
2010-12-01	3	0	56	20	36	18	18	6	6	12	12
2010-12-02	4	1.4	53	17	36	13	13	1	1	12	12
2010-12-03	5	0	53	19	34	13	13	5	5	8	8
2010-12-04	6	6.1	61	24	37	5	5	3	3	2	2
2010-12-05	7	0.6	61	24	37	5	5	4	4	1	1
2010-12-06	1	9.5	72	21	51	22	22	5	5	17	17
2010-12-07	2	0	86	31	55	18	18	6	6	12	12
2010-12-08	3	4.3	81	30	51	21	19	9	8	12	11
2010-12-09	4	0	51	17	34	21	21	8	8	13	13
2010-12-10	5	0	58	24	34	8	8	2	2	6	6
2010-12-11	6	4.8	52	24	28	3	3	1	1	2	2
2010-12-12	7	0	71	23	48	4	4	2	2	2	2
2010-12-13	1	0	70	23	47	28	28	11	11	17	17
2010-12-14	2	0	64	23	41	16	15	5	5	11	10
2010-12-15	3	8.5	70	24	46	17	17	5	5	12	12
2010-12-16	4	0	56	21	35	14	13	6	5	8	8
2010-12-17	5	0.5	77	26	51	10	9	2	2	8	7
2010-12-18	6	7.6	67	16	51	5	5	1	1	4	4
2010-12-19	7	3.8	71	17	54	6	6	5	5	1	1
2010-12-20	1	1	76	28	48	19	19	6	6	13	13
2010-12-21	2	4.6	58	25	33	13	13	8	8	5	5
2010-12-22	3	0	62	16	46	20	20	15	15	5	5
2010-12-23	4	0	57	22	35	11	10	6	6	5	4
2010-12-24	5	0.3	73	24	49	1	1	1	1	0	0
2010-12-25	6	0.2	87	32	55	4	4	1	1	3	3
2010-12-26	7	0.5	86	26	60	2	2	2	2	0	0
2010-12-27	1	1	89	33	56	27	27	13	13	14	14
2010-12-28	2	0	65	23	42	20	20	9	9	11	11
2010-12-29	3	0	76	29	47	12	12	5	5	7	7
2010-12-30	4	0	70	27	43	15	15	7	7	8	8
2010-12-31	5	0	53	19	34	5	5	4	4	1	1
2011-01-01	6	0	66	24	42	4	4	2	2	2	2
2011-01-02	7	0	63	13	50	2	2	0	0	2	2
2011-01-03	1	4	84	23	61	23	23	15	15	8	8
2011-01-04	2	4.9	59	24	35	19	19	10	10	9	9
2011-01-05	3	7.4	72	22	50	14	14	7	7	7	7
2011-01-06	4	6.4	85	28	57	0	0	0	0	0	0
2011-01-07	5	1.4	65	27	38	16	16	6	6	10	10
2011-01-08	6	13.1	77	22	55	5	5	2	2	3	3
2011-01-09	7	0	63	19	44	3	3	1	1	2	2
2011-01-10	1	0	86	27	59	26	25	10	10	16	15
2011-01-11	2	3.8	54	16	38	14	13	5	4	9	9
2011-01-12	3	0	76	25	51	12	12	5	5	7	7
2011-01-13	4	0	62	16	46	17	16	7	6	10	10
2011-01-14	5	11.2	63	18	45	18	18	7	7	11	11
2011-01-15	6	12	83	27	56	3	3	0	0	3	3
2011-01-16	7	3	86	32	54	6	6	5	5	1	1
2011-01-17	1	0.4	100	36	64	37	37	11	11	26	26
2011-01-18	2	0	79	28	51	21	20	7	6	14	14
2011-01-19	3	0	71	15	56	17	15	9	8	8	7
2011-01-20	4	0	92	20	72	15	14	7	6	8	8
2011-01-21	5	0	85	23	62	13	13	9	9	4	4
2011-01-22	6	0	73	22	51	3	3	0	0	3	3
2011-01-23	7	0	65	23	42	2	2	1	1	1	1
2011-01-24	1	1.5	85	31	54	21	21	11	11	10	10
2011-01-25	2	0	100	37	63	15	15	7	7	8	8
2011-01-26	3	0	92	19	73	16	16	10	10	6	6
2011-01-27	4	0	81	28	53	18	17	9	9	9	8
2011-01-28	5	0	93	38	55	19	19	10	10	9	9
2011-01-29	6	0	79	28	51	5	5	3	3	2	2
2011-01-30	7	0	85	30	55	7	7	4	4	3	3
2011-01-31	1	0.3	112	42	70	24	24	8	8	16	16
2011-02-01	2	11.5	91	30	61	20	20	6	6	14	14
2011-02-02	3	13.5	85	26	59	20	20	9	9	11	11
2011-02-03	4	5.5	76	21	55	17	16	10	10	7	6
2011-02-04	5	8.4	89	38	51	14	14	6	6	8	8
2011-02-05	6	0	71	25	46	5	5	2	2	3	3
2011-02-06	7	1.5	81	25	56	8	8	6	6	2	2
2011-02-07	1	18.1	96	29	67	19	19	7	7	12	12
2011-02-08	2	0	94	40	54	27	27	12	12	15	15
2011-02-09	3	9.1	74	21	53	16	16	6	6	10	10
2011-02-10	4	8.9	85	28	57	14	14	6	6	8	8
2011-02-11	5	2.4	84	36	48	19	19	8	8	11	11
2011-02-12	6	0	79	25	54	4	4	1	1	3	3
2011-02-13	7	0	78	25	53	4	4	1	1	3	3
2011-02-14	1	0	75	22	53	18	18	9	9	9	9
2011-02-15	2	0	68	22	46	15	15	2	2	13	13
2011-02-16	3	0	72	25	47	15	15	3	3	12	12
2011-02-17	4	0	76	25	51	21	21	8	8	13	13
2011-02-18	5	0	77	29	48	11	11	4	4	7	7
2011-02-19	6	0	69	31	38	2	2	0	0	2	2
2011-02-20	7	0	79	29	50	0	0	0	0	0	0
2011-02-21	1	0	84	37	47	21	21	5	5	16	16
2011-02-22	2	0	73	27	46	21	21	9	9	12	12
2011-02-23	3	0	89	35	54	18	18	12	12	6	6
2011-02-24	4	0	85	27	58	12	12	4	4	8	8
2011-02-25	5	0	75	28	47	14	14	1	1	13	13
2011-02-26	6	0	84	14	70	3	3	1	1	2	2
2011-02-27	7	0	80	14	66	2	2	1	1	1	1
2011-02-28	1	0	122	31	91	18	18	1	1	17	17
2011-03-01	2	0	79	16	63	23	22	8	8	15	14
2011-03-02	3	0	81	27	54	14	14	3	3	11	11
2011-03-03	4	0	96	33	63	16	16	11	11	5	5
2011-03-04	5	0	90	37	53	16	16	6	6	10	10
2011-03-05	6	0	71	25	46	6	6	3	3	3	3
2011-03-06	7	0	105	38	67	7	7	2	2	5	5
2011-03-07	1	0	93	28	65	35	34	14	14	21	20
2011-03-08	2	0	99	32	67	25	25	15	15	10	10
2011-03-09	3	9.5	82	27	55	4	4	2	2	2	2
2011-03-10	4	11.9	83	34	49	24	24	10	10	14	14
2011-03-11	5	0	66	22	44	12	11	7	7	5	4
2011-03-12	6	0	92	39	53	1	1	0	0	1	1
2011-03-13	7	0	86	29	57	7	7	1	1	6	6
2011-03-14	1	0	81	31	50	24	24	10	10	14	14
2011-03-15	2	0	97	35	62	16	16	4	4	12	12
2011-03-16	3	0	80	28	52	18	18	9	9	9	9
2011-03-17	4	2.1	80	24	56	12	12	5	5	7	7
2011-03-18	5	0.5	78	30	48	14	14	7	7	7	7
2011-03-19	6	0	83	27	56	4	4	3	3	1	1
2011-03-20	7	0.2	86	33	53	4	4	2	2	2	2
2011-03-21	1	0	74	31	43	26	26	12	12	14	14
2011-03-22	2	0	85	19	66	23	23	13	13	10	10
2011-03-23	3	0	95	22	73	15	15	5	5	10	10
2011-03-24	4	0	87	31	56	11	11	6	6	5	5
2011-03-25	5	0	80	32	48	22	22	10	10	12	12
2011-03-26	6	0	74	20	54	9	9	3	3	6	6
2011-03-27	7	2.4	79	30	49	6	5	3	3	3	2
2011-03-28	1	1	88	25	63	20	20	13	13	7	7
2011-03-29	2	0	81	25	56	17	17	10	10	7	7
2011-03-30	3	0.9	72	27	45	16	16	9	9	7	7
2011-03-31	4	8.4	81	29	52	12	12	5	5	7	7
2011-04-01	5	0	84	25	59	7	7	2	2	5	5
2011-04-02	6	7.4	75	27	48	4	4	1	1	3	3
2011-04-03	7	1.5	102	34	68	4	4	3	3	1	1
2011-04-04	1	2.1	108	42	66	28	28	7	7	21	21
2011-04-05	2	14.1	88	27	61	19	19	7	7	12	12
2011-04-06	3	7	99	22	77	16	16	9	9	7	7
2011-04-07	4	0	86	32	54	7	7	4	4	3	3
2011-04-08	5	0	75	31	44	12	12	4	4	8	8
2011-04-09	6	0	80	30	50	4	4	1	1	3	3
2011-04-10	7	0	79	29	50	6	6	4	4	2	2
2011-04-11	1	1	57	18	39	18	18	7	7	11	11
2011-04-12	2	28.4	75	36	39	13	13	3	3	10	10
2011-04-13	3	0	63	15	48	16	16	10	10	6	6
2011-04-14	4	0	65	25	40	19	19	8	8	11	11
2011-04-15	5	0	64	25	39	19	19	11	11	8	8
2011-04-16	6	0	62	18	44	5	5	4	4	1	1
2011-04-17	7	0	56	18	38	4	4	3	3	1	1
2011-04-18	1	0	89	38	51	20	19	9	8	11	11
2011-04-19	2	0	63	15	48	13	13	9	9	4	4
2011-04-20	3	0	57	21	36	17	17	8	8	9	9
2011-04-21	4	0	53	13	40	11	11	4	4	7	7
2011-04-22	5	0	68	18	50	2	2	1	1	1	1
2011-04-23	6	0	54	23	31	3	3	1	1	2	2
2011-04-24	7	0	61	15	46	3	3	1	1	2	2
2011-04-25	1	0	62	23	39	4	4	2	2	2	2
2011-04-26	2	0	62	18	44	29	28	10	10	19	18
2011-04-27	3	0	48	17	31	17	17	8	8	9	9
2011-04-28	4	0	68	24	44	12	12	6	6	6	6
2011-04-29	5	0	64	26	38	13	11	7	7	6	4
2011-04-30	6	0	54	18	36	4	4	3	3	1	1
2011-05-01	7	0	66	17	49	5	5	2	2	3	3
2011-05-02	1	0.1	48	17	31	19	19	3	3	16	16
2011-05-03	2	1	52	23	29	13	13	9	9	4	4
2011-05-04	3	0	61	29	32	12	12	7	7	5	5
2011-05-05	4	0	54	21	33	12	12	6	6	6	6
2011-05-06	5	0	53	10	43	18	18	9	9	9	9
2011-05-07	6	0	44	21	23	6	6	5	5	1	1
2011-05-08	7	0	64	21	43	0	0	0	0	0	0
2011-05-09	1	0	57	25	32	23	23	10	10	13	13
2011-05-10	2	0	53	14	39	18	18	12	12	6	6
2011-05-11	3	8.8	45	18	27	8	8	6	6	2	2
2011-05-12	4	0	53	17	36	17	17	8	8	9	9
2011-05-13	5	0	44	17	27	6	6	2	2	4	4
2011-05-14	6	6.9	49	14	35	1	1	0	0	1	1
2011-05-15	7	9.5	50	21	29	2	1	1	1	1	0
2011-05-16	1	8.5	60	18	42	14	14	3	3	11	11
2011-05-17	2	0.6	53	14	39	16	16	4	4	12	12
2011-05-18	3	12.1	58	29	29	9	9	4	4	5	5
2011-05-19	4	0	51	16	35	10	10	3	3	7	7
2011-05-20	5	0	48	12	36	14	14	7	7	7	7
2011-05-21	6	0	52	14	38	4	4	3	3	1	1
2011-05-22	7	11.5	51	18	33	1	1	1	1	0	0
2011-05-23	1	6	54	17	37	12	12	6	6	6	6
2011-05-24	2	2.5	47	15	32	10	10	2	2	8	8
2011-05-25	3	0	45	19	26	10	10	4	4	6	6
2011-05-26	4	6.3	43	15	28	8	8	5	5	3	3
2011-05-27	5	7.1	49	15	34	12	12	4	4	8	8
2011-05-28	6	18.9	53	15	38	5	5	2	2	3	3
2011-05-29	7	10.3	59	21	38	6	6	2	2	4	4
2011-05-30	1	0	46	10	36	14	14	7	7	7	7
2011-05-31	2	0	65	21	44	21	21	9	9	12	12
2011-06-01	3	0	57	19	38	15	15	6	6	9	9
2011-06-02	4	0	43	18	25	11	11	8	8	3	3
2011-06-03	5	0	54	22	32	8	8	5	5	3	3
2011-06-04	6	0	66	24	42	1	1	0	0	1	1
2011-06-05	7	0	46	12	34	6	6	3	3	3	3
2011-06-06	1	9.4	63	25	38	5	5	2	2	3	3
2011-06-07	2	0	47	12	35	20	20	8	8	12	12
2011-06-08	3	5.6	47	14	33	20	20	8	8	12	12
2011-06-09	4	10.3	52	14	38	11	11	5	5	6	6
2011-06-10	5	1.6	41	18	23	11	11	4	4	7	7
2011-06-11	6	0	58	20	38	2	2	1	1	1	1
2011-06-12	7	0	49	11	38	3	3	1	1	2	2
2011-06-13	1	4.7	42	17	25	14	14	8	8	6	6
2011-06-14	2	0	50	21	29	12	12	2	2	10	10
2011-06-15	3	0	59	17	42	13	13	6	6	7	7
2011-06-16	4	18.4	39	8	31	12	11	3	3	9	8
2011-06-17	5	6.1	39	15	24	9	9	5	5	4	4
2011-06-18	6	10.8	37	11	26	2	2	0	0	2	2
2011-06-19	7	6.1	45	13	32	1	1	0	0	1	1
2011-06-20	1	0	41	17	24	14	14	5	5	9	9
2011-06-21	2	0.5	40	11	29	13	13	3	3	10	10
2011-06-22	3	1.9	50	13	37	9	8	4	4	5	4
2011-06-23	4	0.2	31	11	20	12	12	2	2	10	10
2011-06-24	5	0	38	12	26	2	2	0	0	2	2
2011-06-25	6	0	36	14	22	5	5	3	3	2	2
2011-06-26	7	0	50	19	31	0	0	0	0	0	0
2011-06-27	1	0	36	14	22	15	15	9	9	6	6
2011-06-28	2	0	37	15	22	14	14	6	6	8	8
2011-06-29	3	0	35	17	18	10	10	5	5	5	5
2011-06-30	4	2.5	47	18	29	6	6	3	3	3	3
2011-07-01	5	0	35	9	26	9	9	3	3	6	6
2011-07-02	6	1.1	38	12	26	2	2	1	1	1	1
2011-07-03	7	0	50	14	36	5	5	2	2	3	3
2011-07-04	1	0	32	13	19	12	12	4	4	8	8
2011-07-05	2	0	43	12	31	15	15	4	4	11	11
2011-07-06	3	5.1	33	14	19	10	10	6	6	4	4
2011-07-07	4	0	40	16	24	16	16	8	8	8	8
2011-07-08	5	7	33	14	19	21	21	10	10	11	11
2011-07-09	6	4.5	33	13	20	3	3	1	1	2	2
2011-07-10	7	1	51	9	42	2	2	2	2	0	0
2011-07-11	1	0	41	10	31	21	21	10	10	11	11
2011-07-12	2	0	51	22	29	15	15	8	8	7	7
2011-07-13	3	0	36	14	22	10	10	6	6	4	4
2011-07-14	4	24.7	43	10	33	12	12	5	5	7	7
2011-07-15	5	2.2	44	14	30	13	13	2	2	11	11
2011-07-16	6	0	41	13	28	2	2	2	2	0	0
2011-07-17	7	1.2	39	13	26	1	1	0	0	1	1
2011-07-18	1	5.1	39	17	22	9	9	3	3	6	6
2011-07-19	2	0	36	15	21	11	11	6	6	5	5
2011-07-20	3	0	35	12	23	11	9	9	8	2	1
2011-07-21	4	6.5	32	11	21	11	11	4	4	7	7
2011-07-22	5	24.5	43	12	31	11	10	3	3	8	7
2011-07-23	6	12.5	49	16	33	3	3	2	2	1	1
2011-07-24	7	2.8	37	12	25	3	3	3	3	0	0
2011-07-25	1	0.5	52	20	32	21	21	9	9	12	12
2011-07-26	2	7	34	13	21	15	15	8	8	7	7
2011-07-27	3	0	39	17	22	8	8	3	3	5	5
2011-07-28	4	0	42	17	25	12	12	7	7	5	5
2011-07-29	5	0	45	13	32	15	14	6	6	9	8
2011-07-30	6	0	45	11	34	5	5	2	2	3	3
2011-07-31	7	6.2	29	17	12	2	2	2	2	0	0
2011-08-01	1	0	38	8	30	21	21	10	10	11	11
2011-08-02	2	0.5	44	11	33	12	12	4	4	8	8
2011-08-03	3	10.4	42	14	28	13	13	7	7	6	6
2011-08-04	4	0.1	39	16	23	17	17	9	9	8	8
2011-08-05	5	10	50	17	33	9	9	3	3	6	6
2011-08-06	6	6.5	56	18	38	3	3	3	3	0	0
2011-08-07	7	7.5	37	14	23	5	5	3	3	2	2
2011-08-08	1	1.5	51	17	34	24	24	10	10	14	14
2011-08-09	2	25	46	16	30	28	28	16	16	12	12
2011-08-10	3	3.1	39	12	27	12	12	5	5	7	7
2011-08-11	4	0	41	14	27	13	13	4	4	9	9
2011-08-12	5	0	40	12	28	12	12	3	3	9	9
2011-08-13	6	0	35	12	23	4	4	2	2	2	2
2011-08-14	7	9.5	46	14	32	4	4	1	1	3	3
2011-08-15	1	1.5	50	17	33	20	20	12	12	8	8
2011-08-16	2	0	49	23	26	18	18	10	10	8	8
2011-08-17	3	1	46	19	27	18	18	6	6	12	12
2011-08-18	4	0	42	14	28	19	18	9	8	10	10
2011-08-19	5	11.1	30	9	21	18	18	5	5	13	13
2011-08-20	6	0	40	9	31	2	2	2	2	0	0
2011-08-21	7	2.3	33	12	21	3	3	1	1	2	2
2011-08-22	1	0	47	9	38	21	21	12	12	9	9
2011-08-23	2	5.6	28	8	20	17	17	8	8	9	9
2011-08-24	3	1.5	38	14	24	12	12	3	3	9	9
2011-08-25	4	0	43	9	34	24	24	15	15	9	9
2011-08-26	5	0	34	10	24	14	14	4	4	10	10
2011-08-27	6	26.5	49	22	27	3	3	1	1	2	2
2011-08-28	7	7.9	33	10	23	0	0	0	0	0	0
2011-08-29	1	16.3	34	10	24	24	24	8	8	16	16
2011-08-30	2	1.5	37	12	25	18	18	6	6	12	12
2011-08-31	3	0	39	7	32	16	16	7	7	9	9
2011-09-01	4	0	37	11	26	18	18	6	6	12	12
2011-09-02	5	0	36	10	26	14	14	3	3	11	11
2011-09-03	6	0	31	10	21	0	0	0	0	0	0
2011-09-04	7	10.1	39	13	26	1	1	0	0	1	1
2011-09-05	1	13.2	41	16	25	16	16	7	7	9	9
2011-09-06	2	32.5	48	22	26	14	14	5	5	9	9
2011-09-07	3	6.3	45	17	28	9	9	5	5	4	4
2011-09-08	4	0	44	18	26	11	11	3	3	8	8
2011-09-09	5	0	39	19	20	15	15	5	5	10	10
2011-09-10	6	6.2	43	14	29	0	0	0	0	0	0
2011-09-11	7	0.5	33	10	23	3	3	2	2	1	1
2011-09-12	1	23.1	40	17	23	11	10	4	4	7	6
2011-09-13	2	16.4	41	13	28	8	8	4	4	4	4
2011-09-14	3	1.5	48	17	31	14	14	8	8	6	6
2011-09-15	4	0	38	14	24	6	5	0	0	6	5
2011-09-16	5	1	39	12	27	10	10	4	4	6	6
2011-09-17	6	0	52	24	28	1	1	1	1	0	0
2011-09-18	7	25.1	44	17	27	1	1	0	0	1	1
2011-09-19	1	6.5	45	12	33	8	8	3	3	5	5
2011-09-20	2	14.5	48	12	36	12	11	7	7	5	4
2011-09-21	3	5.1	37	11	26	16	16	9	9	7	7
2011-09-22	4	0	45	18	27	14	12	5	4	9	8
2011-09-23	5	0	36	14	22	6	6	4	4	2	2
2011-09-24	6	0	41	14	27	4	4	0	0	4	4
2011-09-25	7	0	49	18	31	3	3	1	1	2	2
2011-09-26	1	10.1	56	21	35	13	13	6	6	7	7
2011-09-27	2	0	43	19	24	8	8	3	3	5	5
2011-09-28	3	0	49	16	33	11	11	7	7	4	4
2011-09-29	4	0	38	15	23	11	10	6	5	5	5
2011-09-30	5	0	46	11	35	10	10	6	6	4	4
2011-10-01	6	0	46	26	20	5	5	3	3	2	2
2011-10-02	7	4.7	38	13	25	1	1	0	0	1	1
2011-10-03	1	0	40	16	24	11	8	5	4	6	4
2011-10-04	2	0	37	13	24	6	6	2	2	4	4
2011-10-05	3	18.3	38	17	21	6	5	1	1	5	4
2011-10-06	4	19.1	45	11	34	5	5	0	0	5	5
2011-10-07	5	1	33	10	23	3	3	1	1	2	2
2011-10-08	6	0	33	12	21	3	3	2	2	1	1
2011-10-09	7	8	31	14	17	1	1	1	1	0	0
2011-10-10	1	1.5	43	15	28	13	13	2	2	11	11
2011-10-11	2	0	41	13	28	7	7	3	3	4	4
2011-10-12	3	0	31	15	16	10	10	4	4	6	6
2011-10-13	4	0	34	14	20	9	9	2	2	7	7
2011-10-14	5	0	43	7	36	7	7	3	3	4	4
2011-10-15	6	0	33	9	24	4	4	3	3	1	1
2011-10-16	7	0	44	19	25	1	1	1	1	0	0
2011-10-17	1	8.5	55	22	33	13	13	7	7	6	6
2011-10-18	2	26.1	50	13	37	13	13	5	5	8	8
2011-10-19	3	6.6	43	18	25	8	8	2	2	6	6
2011-10-20	4	0	43	18	25	9	9	7	7	2	2
2011-10-21	5	8.3	44	15	29	9	9	5	5	4	4
2011-10-22	6	0.6	40	15	25	2	2	1	1	1	1
2011-10-23	7	0	45	15	30	0	0	0	0	0	0
2011-10-24	1	0	55	18	37	10	10	6	6	4	4
2011-10-25	2	0	42	20	22	11	11	2	2	9	9
2011-10-26	3	3.1	51	15	36	10	10	4	4	6	6
2011-10-27	4	0	49	21	28	15	15	6	6	9	9
2011-10-28	5	0.2	38	21	17	8	8	5	5	3	3
2011-10-29	6	0.4	42	13	29	3	3	1	1	2	2
2011-10-30	7	6	47	14	33	5	5	2	2	3	3
2011-10-31	1	0	56	27	29	14	14	5	5	9	9
2011-11-01	2	0.5	37	13	24	8	8	4	4	4	4
2011-11-02	3	0	50	15	35	9	8	1	1	8	7
2011-11-03	4	3.5	44	19	25	16	15	9	8	7	7
2011-11-04	5	0	31	5	26	12	12	6	6	6	6
2011-11-05	6	0	54	20	34	3	3	2	2	1	1
2011-11-06	7	0	54	15	39	5	5	1	1	4	4
2011-11-07	1	0	48	16	32	12	12	4	4	8	8
2011-11-08	2	0	48	15	33	13	13	5	5	8	8
2011-11-09	3	0.4	48	12	36	7	7	1	1	6	6
2011-11-10	4	0	37	14	23	9	9	5	5	4	4
2011-11-11	5	0	44	21	23	9	9	2	2	7	7
2011-11-12	6	0	55	10	45	2	2	2	2	0	0
2011-11-13	7	0	53	12	41	2	2	0	0	2	2
2011-11-14	1	0	67	21	46	13	13	2	2	11	11
2011-11-15	2	0	43	14	29	8	8	2	2	6	6
2011-11-16	3	0	46	14	32	9	9	4	4	5	5
2011-11-17	4	0	66	19	47	14	14	4	4	10	10
2011-11-18	5	1	45	16	29	8	8	2	2	6	6
2011-11-19	6	2.5	55	17	38	3	3	2	2	1	1
2011-11-20	7	0	74	30	44	4	4	2	2	2	2
2011-11-21	1	0	61	27	34	11	11	3	3	8	8
2011-11-22	2	4.1	46	14	32	13	13	7	7	6	6
2011-11-23	3	4.5	49	12	37	10	10	5	5	5	5
2011-11-24	4	9.3	49	16	33	13	13	3	3	10	10
2011-11-25	5	7.1	51	21	30	9	8	1	1	8	7
2011-11-26	6	15.1	52	21	31	4	4	1	1	3	3
2011-11-27	7	8.9	67	16	51	4	4	2	2	2	2
2011-11-28	1	1	53	18	35	13	13	2	2	11	11
2011-11-29	2	11	65	23	42	13	13	4	4	9	9
2011-11-30	3	1	42	17	25	8	8	1	1	7	7
2011-12-01	4	10.5	44	19	25	11	11	6	6	5	5
2011-12-02	5	0	46	10	36	6	6	2	2	4	4
2011-12-03	6	28.9	55	19	36	2	2	1	1	1	1
2011-12-04	7	8.1	57	24	33	7	7	6	6	1	1
2011-12-05	1	2.5	53	17	36	10	10	2	2	8	8
2011-12-06	2	6.8	66	27	39	10	10	6	6	4	4
2011-12-07	3	0	63	19	44	9	9	5	5	4	4
2011-12-08	4	10.7	58	28	30	5	5	3	3	2	2
2011-12-09	5	15.5	47	19	28	4	4	3	3	1	1
2011-12-10	6	2.9	60	15	45	4	4	1	1	3	3
2011-12-11	7	0	48	19	29	0	0	0	0	0	0
2011-12-12	1	5.3	64	21	43	8	8	3	3	5	5
2011-12-13	2	11.5	54	15	39	9	9	4	4	5	5
2011-12-14	3	0	50	20	30	14	14	5	5	9	9
2011-12-15	4	11	61	22	39	15	15	9	9	6	6
2011-12-16	5	0	33	15	18	9	9	3	3	6	6
2011-12-17	6	0.1	32	8	24	2	2	1	1	1	1
2011-12-18	7	0	58	22	36	2	2	2	2	0	0
2011-12-19	1	1.5	47	21	26	12	12	4	4	8	8
2011-12-20	2	0	57	17	40	15	15	4	4	11	11
2011-12-21	3	0	47	17	30	15	14	9	9	6	5
2011-12-22	4	5	53	20	33	9	9	3	3	6	6
2011-12-23	5	4.5	50	10	40	10	10	3	3	7	7
2011-12-24	6	4.1	46	14	32	0	0	0	0	0	0
2011-12-25	7	0.4	57	20	37	1	1	1	1	0	0
2011-12-26	1	0.7	65	21	44	3	3	2	2	1	1
2011-12-27	2	0	53	19	34	6	6	2	2	4	4
2011-12-28	3	13.9	53	17	36	11	11	4	4	7	7
2011-12-29	4	6.8	57	21	36	11	10	4	4	7	6
2011-12-30	5	0	60	15	45	12	12	8	8	4	4
2011-12-31	6	0	48	11	37	2	2	1	1	1	1
2012-01-01	7	19.1				3	3	0	0	3	3
2012-01-02	1	2.5				6	6	1	1	5	5
2012-01-03	2	28				8	8	4	4	4	4
2012-01-04	3	6.4				12	12	6	6	6	6
2012-01-05	4	0				22	22	7	7	15	15
2012-01-06	5	0				5	5	1	1	4	4
2012-01-07	6	0				4	4	1	1	3	3
2012-01-08	7	0				3	3	0	0	3	3
2012-01-09	1	7.9				12	12	0	0	12	12
2012-01-10	2	8.5				7	7	0	0	7	7
2012-01-11	3	10.5				18	17	5	4	13	13
2012-01-12	4	7				11	11	5	5	6	6
2012-01-13	5	0				13	13	8	8	5	5
2012-01-14	6	0				0	0	0	0	0	0
2012-01-15	7	0				3	3	1	1	2	2
2012-01-16	1	0				20	19	6	6	14	13
2012-01-17	2	0				22	22	7	7	15	15
2012-01-18	3	4.9				18	18	9	9	9	9
2012-01-19	4	0				20	20	9	9	11	11
2012-01-20	5	0				14	14	6	6	8	8
2012-01-21	6	13.5				4	4	3	3	1	1
2012-01-22	7	0				6	6	5	5	1	1
2012-01-23	1	0				22	22	9	9	13	13
2012-01-24	2	0				31	31	13	13	18	18
2012-01-25	3	0				13	13	5	5	8	8
2012-01-26	4	0				13	13	4	4	9	9
2012-01-27	5	0				10	10	5	5	5	5
2012-01-28	6	0				3	3	1	1	2	2
2012-01-29	7	0				5	5	3	3	2	2
2012-01-30	1	0				12	11	5	4	7	7
2012-01-31	2	0				26	26	13	13	13	13
2012-02-01	3	0				18	17	13	13	5	4
2012-02-02	4	0				15	15	6	6	9	9
2012-02-03	5	0				15	15	3	3	12	12
2012-02-04	6	0				5	5	1	1	4	4
2012-02-05	7	0.8				4	4	2	2	2	2
2012-02-06	1	0				20	20	3	3	17	17
2012-02-07	2	0				19	19	9	9	10	10
2012-02-08	3	0				12	12	4	4	8	8
2012-02-09	4	0				8	8	2	2	6	6
2012-02-10	5	0				18	18	2	2	16	16
2012-02-11	6	0				6	6	1	1	5	5
2012-02-12	7	0				3	3	1	1	2	2
2012-02-13	1	5.5				17	16	6	6	11	10
2012-02-14	2	2.7				17	16	7	7	10	9
2012-02-15	3	0				14	14	6	6	8	8
2012-02-16	4	2.5				12	12	5	5	7	7
2012-02-17	5	0.3				10	10	1	1	9	9
2012-02-18	6	12.3				5	5	4	4	1	1
2012-02-19	7	0				3	3	1	1	2	2
2012-02-20	1	6				13	13	2	2	11	11
2012-02-21	2	2.8				17	17	7	7	10	10
2012-02-22	3	24.3				14	14	6	6	8	8
2012-02-23	4	0				11	11	2	2	9	9
2012-02-24	5	0				18	18	6	6	12	12
2012-02-25	6	0				6	6	4	4	2	2
2012-02-26	7	0				4	4	2	2	2	2
2012-02-27	1	4.1				19	18	14	13	5	5
2012-02-28	2	0				16	15	7	7	9	8
2012-02-29	3	0				13	13	5	5	8	8
2012-03-01	4	0				21	21	8	8	13	13
2012-03-02	5	0				7	7	6	6	1	1
2012-03-03	6	0				5	5	3	3	2	2
2012-03-04	7	0				2	2	1	1	1	1
2012-03-05	1	0				24	23	10	10	14	13
2012-03-06	2	0				23	23	11	11	12	12
2012-03-07	3	7.2				20	20	6	6	14	14
2012-03-08	4	2.5				15	15	6	6	9	9
2012-03-09	5	1.2				20	19	11	11	9	8
2012-03-10	6	0				8	8	4	4	4	4
2012-03-11	7	0				2	2	1	1	1	1
2012-03-12	1	0				20	20	9	9	11	11
2012-03-13	2	0				19	19	6	6	13	13
2012-03-14	3	0				19	19	4	4	15	15
2012-03-15	4	0				11	11	5	5	6	6
2012-03-16	5	0				18	17	6	5	12	12
2012-03-17	6	0.3				4	4	0	0	4	4
2012-03-18	7	0				6	6	3	3	3	3
2012-03-19	1	5.6				18	18	7	7	11	11
2012-03-20	2	0				7	7	2	2	5	5
2012-03-21	3	0				17	17	6	6	11	11
2012-03-22	4	0				17	17	8	8	9	9
2012-03-23	5	0				14	14	3	3	11	11
2012-03-24	6	0				9	9	5	5	4	4
2012-03-25	7	0				2	2	0	0	2	2
2012-03-26	1	0				20	20	7	7	13	13
2012-03-27	2	0				20	20	7	7	13	13
2012-03-28	3	0				16	16	5	5	11	11
2012-03-29	4	0				16	16	5	5	11	11
2012-03-30	5	0				12	12	7	7	5	5
2012-03-31	6	0				4	4	4	4	0	0
2012-04-01	7	0				7	7	3	3	4	4
2012-04-02	1	0				25	24	8	8	17	16
2012-04-03	2	0				12	12	4	4	8	8
2012-04-04	3	0				14	14	6	6	8	8
2012-04-05	4	6				15	15	5	5	10	10
2012-04-06	5	5.6				3	3	1	1	2	2
2012-04-07	6	0				2	2	0	0	2	2
2012-04-08	7	0				4	4	2	2	2	2
2012-04-09	1	20.5				2	2	1	1	1	1
2012-04-10	2	18.6				14	14	6	6	8	8
2012-04-11	3	2.9				14	14	6	6	8	8
2012-04-12	4	0				14	14	6	6	8	8
2012-04-13	5	5.1				9	9	4	4	5	5
2012-04-14	6	1.9				4	4	1	1	3	3
2012-04-15	7	0				2	2	1	1	1	1
2012-04-16	1	0				21	21	6	6	15	15
2012-04-17	2	0				19	18	4	3	15	15
2012-04-18	3	0				19	19	6	6	13	13
2012-04-19	4	0				10	10	5	5	5	5
2012-04-20	5	4.8				12	12	6	6	6	6
2012-04-21	6	0				2	2	2	2	0	0
2012-04-22	7	17.7				4	4	2	2	2	2
2012-04-23	1	0.6				23	23	9	9	14	14
2012-04-24	2	1.2				17	17	4	4	13	13
2012-04-25	3	1.5				17	17	9	9	8	8
2012-04-26	4	10.8				18	18	9	9	9	9
2012-04-27	5	8.7				15	15	6	6	9	9
2012-04-28	6	0				0	0	0	0	0	0
2012-04-29	7	0				8	8	2	2	6	6
2012-04-30	1	0				14	14	7	7	7	7
2012-05-01	2	0				2	2	1	1	1	1
2012-05-02	3	0				19	18	9	8	10	10
2012-05-03	4	0				13	12	6	6	7	6
2012-05-04	5	0				15	15	6	6	9	9
2012-05-05	6	0				3	3	2	2	1	1
2012-05-06	7	0				2	2	2	2	0	0
2012-05-07	1	0				21	21	9	9	12	12
2012-05-08	2	9.1				10	9	4	3	6	6
2012-05-09	3	8.2				10	10	4	4	6	6
2012-05-10	4	38.5				13	13	8	8	5	5
2012-05-11	5	0				17	17	7	7	10	10
2012-05-12	6	0				0	0	0	0	0	0
2012-05-13	7	0				1	1	1	1	0	0
2012-05-14	1	19				20	20	5	5	15	15
2012-05-15	2	4.9				10	10	5	5	5	5
2012-05-16	3	4				17	17	4	4	13	13
2012-05-17	4	0.5				3	3	3	3	0	0
2012-05-18	5	0				12	12	3	3	9	9
2012-05-19	6	0				4	4	2	2	2	2
2012-05-20	7	0				2	2	1	1	1	1
2012-05-21	1	0				17	17	4	4	13	13
2012-05-22	2	0				9	9	5	5	4	4
2012-05-23	3	0				9	9	4	4	5	5
2012-05-24	4	0				13	13	5	5	8	8
2012-05-25	5	0				8	8	0	0	8	8
2012-05-26	6	0				4	4	4	4	0	0
2012-05-27	7	0				7	7	4	4	3	3
2012-05-28	1	3				12	12	4	4	8	8
2012-05-29	2	0.4				13	13	2	2	11	11
2012-05-30	3	5				17	17	7	7	10	10
2012-05-31	4	0				9	9	5	5	4	4
2012-06-01	5	1				13	13	10	10	3	3
2012-06-02	6	0				3	3	0	0	3	3
2012-06-03	7	0				5	5	3	3	2	2
2012-06-04	1	9.1				21	21	6	6	15	15
2012-06-05	2	0				9	8	4	4	5	4
2012-06-06	3	0				2	2	0	0	2	2
2012-06-07	4	0				14	13	8	8	6	5
2012-06-08	5	9.7				18	18	10	10	8	8
2012-06-09	6	6.2				1	1	0	0	1	1
2012-06-10	7	9.4				1	1	1	1	0	0
2012-06-11	1	3				14	14	5	5	9	9
2012-06-12	2	0				8	8	2	2	6	6
2012-06-13	3	0				10	10	4	4	6	6
2012-06-14	4	0				12	12	2	2	10	10
2012-06-15	5	5.7				8	8	3	3	5	5
2012-06-16	6	1.4				4	4	0	0	4	4
2012-06-17	7	11.1				3	3	0	0	3	3
2012-06-18	1	4.9				12	12	5	5	7	7
2012-06-19	2	0				6	6	1	1	5	5
2012-06-20	3	0				7	7	1	1	6	6
2012-06-21	4	0				5	5	2	2	3	3
[truncated: 193 more rows]
